# Supplementary material for: Harnessing digital technology to improve agricultural productivity?
Source: PLoS One. 2021 Jun 28;16(6):e0253377. doi: 10.1371/journal.pone.0253377 (PMC8238233; doi:10.1371/journal.pone.0253377)
Supplement: S1 Data — (ZIP) [file pone.0253377.s008.zip]

Archive with 6 entries (5 files):
- SI data/
- SI data/Helpline_Long_Regression Table.xlsx
- SI data/Helpline_Long_Regression Tables_Paper_merged_final_pestdis.dta
- SI data/HL_BasicBalance.xlsx
- SI data/ReadMe file for Helpline_dataset.docx
- SI data/STATA Commands for replicatons.do
