# Supplementary material for: Harnessing digital technology to improve agricultural productivity?
Source: PLoS One. 2021 Jun 28;16(6):e0253377. doi: 10.1371/journal.pone.0253377 (PMC8238233; doi:10.1371/journal.pone.0253377)
Supplement: S1 Data — (ZIP) [file pone.0253377.s008.zip › SI data/Helpline_Long_Regression Table.xlsx]

## Sheet: Sheet1
uniqid	hh_id	year	gp	vill	trttype	household	crp_name	crp_variety	crp_area	crp_out	potyldacr	crpyild	yldgapratio	exp_c	la_ow	la_cul	la_ir	hou_num	tel_num	rad_num	mob_num	car_num	bike_num	cyc_num	age_yr	edu	famly_sze	assetval	time	vill_code	gp_code	g1	g2	g3	g4	g5	g6	info_source	agecat	agecat_40	agecat_50	agecat_60	expcat	expcat_16	expcat_30	expcat_45	lassetval	redgram	crpnme
101011	10101	2013	Hosakere	Madenahalli	Helpline	1	8	28	1	0	16.1943	0	0	40	4	4	0	0	0	0	1	0	0	0	65	0	5	2000	0	19	1	1	0	0	0	0	0	0	60	0	0	1	30	0	1	0	7.6014	0	Ragi
101012	10101	2013	Hosakere	Madenahalli	Helpline	1	9	40	1	0	4.04858	0	0	40	4	4	0	0	0	0	1	0	0	0	65	0	5	2000	0	19	1	1	0	0	0	0	0	0	60	0	0	1	30	0	1	0	7.6014	1	Redgram
101012	10101	2014	Hosakere	Madenahalli	Helpline	1	9	40	0.5	0	4.04858	0	0	40	4	4	2	0	0	0	1	0	0	0	66	0	5	2000	1	19	1	1	0	0	0	0	0	0	60	0	0	1	30	0	1	0	7.6014	1	Redgram
101011	10101	2014	Hosakere	Madenahalli	Helpline	1	8	28	1.35	5	16.1943	3.7037	0.228704	40	4	4	2	0	0	0	1	0	0	0	66	0	5	2000	1	19	1	1	0	0	0	0	0	0	60	0	0	1	30	0	1	0	7.6014	0	Ragi
101022	10102	2013	Hosakere	Madenahalli	control	0	9	40	0.4	0.25	4.04858	0.625	0.154375	30	5.5	5.5	1.5	0	1	0	1	0	0	2	45	15	4	9000	0	19	1	1	0	0	0	0	0	1	40	1	0	0	30	0	1	0	9.10509	1	Redgram
101021	10102	2013	Hosakere	Madenahalli	control	0	8	6	0.6	3	17.004	5	0.294048	30	5.5	5.5	1.5	0	1	0	1	0	0	2	45	15	4	9000	0	19	1	1	0	0	0	0	0	1	40	1	0	0	30	0	1	0	9.10509	0	Ragi
101022	10102	2014	Hosakere	Madenahalli	control	0	9	5	0.42	0	6.07287	0	0	30	5.5	5.5	2	0	1	0	1	0	0	2	46	15	4	9000	1	19	1	1	0	0	0	0	0	1	40	1	0	0	30	0	1	0	9.10509	1	Redgram
101021	10102	2014	Hosakere	Madenahalli	control	0	8	42	1.25	3.75	17.004	3	0.176429	30	5.5	5.5	2	0	1	0	1	0	0	2	46	15	4	9000	1	19	1	1	0	0	0	0	0	1	40	1	0	0	30	0	1	0	9.10509	0	Ragi
101032	10103	2013	Hosakere	Madenahalli	Helpline	1	8	28	1.91	1.5	16.1943	0	0	25	4	4	0	1	0	0	1	0	0	1	38	10	6	23000	0	19	1	1	0	0	0	0	0	0	30	0	0	0	16	1	0	0	10.0433	0	Ragi
101034	10103	2013	Hosakere	Madenahalli	Helpline	1	4	40	0.45	0.6	1.82186	1.33333	0.731852	25	4	4	0	1	0	0	1	0	0	1	38	10	6	23000	0	19	1	1	0	0	0	0	0	0	30	0	0	0	16	1	0	0	10.0433	0	Horsegram
101031	10103	2013	Hosakere	Madenahalli	Helpline	1	8	28	1.91	1.5	16.1943	0.78534	0.048495	25	4	4	0	1	0	0	1	0	0	1	38	10	6	23000	0	19	1	1	0	0	0	0	0	0	30	0	0	0	16	1	0	0	10.0433	0	Ragi
101033	10103	2013	Hosakere	Madenahalli	Helpline	1	9	40	0.857143	1	4.04858	1.16667	0.288167	25	4	4	0	1	0	0	1	0	0	1	38	10	6	23000	0	19	1	1	0	0	0	0	0	0	30	0	0	0	16	1	0	0	10.0433	1	Redgram
101033	10103	2014	Hosakere	Madenahalli	Helpline	1	9	5	1	1	6.07287	1	0.164667	25	4	4	2	1	0	0	1	0	0	1	39	10	6	23000	1	19	1	1	0	0	0	0	0	0	30	0	0	0	16	1	0	0	10.0433	1	Redgram
101031	10103	2014	Hosakere	Madenahalli	Helpline	1	8	28	0.96	4	16.1943	4.16667	0.257292	25	4	4	2	1	0	0	1	0	0	1	39	10	6	23000	1	19	1	1	0	0	0	0	0	0	30	0	0	0	16	1	0	0	10.0433	0	Ragi
101061	10106	2013	Hosakere	Hosakere	Helpline	1	8	29	1.72	0	12.9555	0	0	45	12	12	8	1	1	0	1	1	1	0	67	7	2	1500000	0	15	1	1	0	0	0	0	0	0	60	0	0	1	45	0	0	1	14.2191	0	Ragi
101062	10106	2013	Hosakere	Hosakere	Helpline	1	9	5	1	0.15	6.07287	0.15	0.0247	45	12	12	8	1	1	0	1	1	1	0	67	7	2	1500000	0	15	1	1	0	0	0	0	0	0	60	0	0	1	45	0	0	1	14.2191	1	Redgram
101061	10106	2014	Hosakere	Hosakere	Helpline	1	8	29	1.72	6	12.9555	3.48837	0.269259	45	12	12	8	1	1	0	1	1	1	0	68	7	2	1500000	1	15	1	1	0	0	0	0	0	0	60	0	0	1	45	0	0	1	14.2191	0	Ragi
101062	10106	2014	Hosakere	Hosakere	Helpline	1	9	40	1	1.2	4.04858	1.2	0.2964	45	12	12	8	1	1	0	1	1	1	0	68	7	2	1500000	1	15	1	1	0	0	0	0	0	0	60	0	0	1	45	0	0	1	14.2191	1	Redgram
101063	10106	2014	Hosakere	Hosakere	Helpline	1	4	40	0.8	0.8	1.82186	1	0.548889	45	12	12	8	1	1	0	1	1	1	0	68	7	2	1500000	1	15	1	1	0	0	0	0	0	0	60	0	0	1	45	0	0	1	14.2191	0	Horsegram
101072	10107	2013	Hosakere	Hosakere	Helpline	1	9	40	0.43	0	4.04858	0	0	50	2.5	2.5	0	1	1	0	1	0	0	1	65	7	5	218500	0	15	1	1	0	0	0	0	0	0	60	0	0	1	45	0	0	1	12.2945	1	Redgram
101071	10107	2013	Hosakere	Hosakere	Helpline	1	8	56	1.71	0	14.9798	0	0	50	2.5	2.5	0	1	1	0	1	0	0	1	65	7	5	218500	0	15	1	1	0	0	0	0	0	0	60	0	0	1	45	0	0	1	12.2945	0	Ragi
101071	10107	2014	Hosakere	Hosakere	Helpline	1	8	56	1.7	7	14.9798	4.11765	0.274881	50	2.5	2.5	0	1	1	0	1	0	0	1	66	7	5	218500	1	15	1	1	0	0	0	0	0	0	60	0	0	1	45	0	0	1	12.2945	0	Ragi
101072	10107	2014	Hosakere	Hosakere	Helpline	1	9	40	0.43	0.6	4.04858	1.39535	0.344651	50	2.5	2.5	0	1	1	0	1	0	0	1	66	7	5	218500	1	15	1	1	0	0	0	0	0	0	60	0	0	1	45	0	0	1	12.2945	1	Redgram
101081	10108	2013	Hosakere	Hosakere	Helpline	1	4	40	0.28	0	1.82186	0	0	20	1.28	1.28	0	1	1	0	1	0	0	0	35	6	4	367000	0	15	1	1	0	0	0	0	0	0	30	0	0	0	16	1	0	0	12.8131	0	Horsegram
101082	10108	2013	Hosakere	Hosakere	Helpline	1	9	40	0.5	0	4.04858	0	0	20	1.28	1.28	0	1	1	0	1	0	0	0	35	6	4	367000	0	15	1	1	0	0	0	0	0	0	30	0	0	0	16	1	0	0	12.8131	1	Redgram
101083	10108	2014	Hosakere	Hosakere	Helpline	1	8	56	0.5	7.2	14.9798	14.4	0.961297	20	1.28	1.28	0	1	1	0	1	0	0	0	36	6	4	367000	1	15	1	1	0	0	0	0	0	0	30	0	0	0	16	1	0	0	12.8131	0	Ragi
101081	10108	2014	Hosakere	Hosakere	Helpline	1	4	40	0.28	0.5	1.82186	1.78571	0.980159	20	1.28	1.28	0	1	1	0	1	0	0	0	36	6	4	367000	1	15	1	1	0	0	0	0	0	0	30	0	0	0	16	1	0	0	12.8131	0	Horsegram
101082	10108	2014	Hosakere	Hosakere	Helpline	1	9	40	0.37	0	4.04858	0	0	20	1.28	1.28	0	1	1	0	1	0	0	0	36	6	4	367000	1	15	1	1	0	0	0	0	0	0	30	0	0	0	16	1	0	0	12.8131	1	Redgram
101091	10109	2013	Hosakere	Madenahalli	Helpline	1	9	40	0.17	0.1	4.04858	0.588235	0.145294	25	6	6	0	1	1	0	1	0	0	1	43	0	4	92000	0	19	1	1	0	0	0	0	0	0	40	1	0	0	16	1	0	0	11.4296	1	Redgram
101097	10109	2013	Hosakere	Madenahalli	Helpline	1	8	42	1.32	6	17.004	4.54545	0.267316	25	6	6	0	1	1	0	1	0	0	1	43	0	4	92000	0	19	1	1	0	0	0	0	0	0	40	1	0	0	16	1	0	0	11.4296	0	Ragi
101092	10109	2013	Hosakere	Madenahalli	Helpline	1	4	70	0.17	0.2	3.23887	1.17647	0.363235	25	6	6	0	1	1	0	1	0	0	1	43	0	4	92000	0	19	1	1	0	0	0	0	0	0	40	1	0	0	16	1	0	0	11.4296	0	Horsegram
101097	10109	2014	Hosakere	Madenahalli	Helpline	1	8	28	1.2	10	16.1943	8.33333	0.514583	25	6	9.8	4	1	1	0	1	0	0	1	44	0	4	92000	1	19	1	1	0	0	0	0	0	0	40	1	0	0	16	1	0	0	11.4296	0	Ragi
101092	10109	2014	Hosakere	Madenahalli	Helpline	1	4	67	0.2	1.1	9.7166	5.5	0.566042	25	6	9.8	4	1	1	0	1	0	0	1	44	0	4	92000	1	19	1	1	0	0	0	0	0	0	40	1	0	0	16	1	0	0	11.4296	0	Horsegram
101091	10109	2014	Hosakere	Madenahalli	Helpline	1	9	71	4	1.5	7.28745	0.375	0.051458	25	6	9.8	4	1	1	0	1	0	0	1	44	0	4	92000	1	19	1	1	0	0	0	0	0	0	40	1	0	0	16	1	0	0	11.4296	1	Redgram
101093	10109	2014	Hosakere	Madenahalli	Helpline	1	4	67	0.2	1.1	7.69231	5.5	0.715	25	6	9.8	4	1	1	0	1	0	0	1	44	0	4	92000	1	19	1	1	0	0	0	0	0	0	40	1	0	0	16	1	0	0	11.4296	0	Horsegram
101141	10114	2013	Hosakere	Shivanahalli	Helpline	1	8	29	0.74	2	12.9555	2.7027	0.208615	40	2.5	2.5	0	0	1	0	1	0	1	1	55	5	4	45000	0	27	1	1	0	0	0	0	0	0	50	0	1	0	30	0	1	0	10.7144	0	Ragi
101142	10114	2013	Hosakere	Shivanahalli	Helpline	1	9	40	1.29	0	4.04858	0	0	40	2.5	2.5	0	0	1	0	1	0	1	1	55	5	4	45000	0	27	1	1	0	0	0	0	0	0	50	0	1	0	30	0	1	0	10.7144	1	Redgram
101141	10114	2014	Hosakere	Shivanahalli	Helpline	1	8	29	1.29	9.1	12.9555	7.05426	0.544501	40	2.5	2.5	1	0	1	0	1	0	1	1	56	5	4	45000	1	27	1	1	0	0	0	0	0	0	50	0	1	0	30	0	1	0	10.7144	0	Ragi
101142	10114	2014	Hosakere	Shivanahalli	Helpline	1	9	40	0.86	1.8	4.04858	2.09302	0.516977	40	2.5	2.5	1	0	1	0	1	0	1	1	56	5	4	45000	1	27	1	1	0	0	0	0	0	0	50	0	1	0	30	0	1	0	10.7144	1	Redgram
101151	10115	2013	Hosakere	Shivanahalli	Helpline	1	8	29	0.43	0.2	12.9555	0.465116	0.035901	40	2	2	0	1	1	0	1	0	0	1	53	15	4	463000	0	27	1	1	0	0	0	0	0	0	50	0	1	0	30	0	1	0	13.0455	0	Ragi
101152	10115	2013	Hosakere	Shivanahalli	Helpline	1	9	40	0.25	0	4.04858	0	0	40	2	2	0	1	1	0	1	0	0	1	53	15	4	463000	0	27	1	1	0	0	0	0	0	0	50	0	1	0	30	0	1	0	13.0455	1	Redgram
101151	10115	2014	Hosakere	Shivanahalli	Helpline	1	8	48	0.8	4	13.7652	5	0.363235	40	2	2	1	1	1	0	1	0	0	1	54	15	4	463000	1	27	1	1	0	0	0	0	0	0	50	0	1	0	30	0	1	0	13.0455	0	Ragi
101152	10115	2014	Hosakere	Shivanahalli	Helpline	1	9	5	0.28	0.7	6.07287	2.5	0.411667	40	2	2	1	1	1	0	1	0	0	1	54	15	4	463000	1	27	1	1	0	0	0	0	0	0	50	0	1	0	30	0	1	0	13.0455	1	Redgram
101191	10119	2013	Hosakere	varthikatte	Helpline	1	8	28	2.1	1	16.1943	0.47619	0.029405	30	0.5	3	0	0	1	0	1	0	1	1	45	0	3	55500	0	48	1	1	0	0	0	0	0	0	40	1	0	0	30	0	1	0	10.9242	0	Ragi
101192	10119	2013	Hosakere	varthikatte	Helpline	1	9	40	0.5	0	4.04858	0	0	30	0.5	3	0	0	1	0	1	0	1	1	45	0	3	55500	0	48	1	1	0	0	0	0	0	0	40	1	0	0	30	0	1	0	10.9242	1	Redgram
101191	10119	2014	Hosakere	varthikatte	Helpline	1	8	28	1.71	15	16.1943	8.77193	0.541667	30	0.5	2.5	0	0	1	0	1	0	1	1	46	0	3	55500	1	48	1	1	0	0	0	0	0	0	40	1	0	0	30	0	1	0	10.9242	0	Ragi
101192	10119	2014	Hosakere	varthikatte	Helpline	1	9	5	0.5	1	6.07287	2	0.329333	30	0.5	2.5	0	0	1	0	1	0	1	1	46	0	3	55500	1	48	1	1	0	0	0	0	0	0	40	1	0	0	30	0	1	0	10.9242	1	Redgram
101231	10123	2013	Hosakere	Thimmalapura	Helpline	1	7	1	0.5	13	29.1498	26	0.891945	25	18	18	8	0	1	0	3	0	2	3	40	10	12	126500	0	29	1	1	0	0	0	0	0	0	40	1	0	0	16	1	0	0	11.748	0	Paddy
101235	10123	2013	Hosakere	Thimmalapura	Helpline	1	9	40	1	0	4.04858	0	0	25	18	18	8	0	1	0	3	0	2	3	40	10	12	126500	0	29	1	1	0	0	0	0	0	0	40	1	0	0	16	1	0	0	11.748	1	Redgram
101232	10123	2013	Hosakere	Thimmalapura	Helpline	1	7	1	0.5	8.4	19.6073	16.8	0.856824	25	18	18	8	0	1	0	3	0	2	3	40	10	12	126500	0	29	1	1	0	0	0	0	0	0	40	1	0	0	16	1	0	0	11.748	0	Paddy
101233	10123	2013	Hosakere	Thimmalapura	Helpline	1	8	29	1.72	0	12.9555	0	0	25	18	18	8	0	1	0	3	0	2	3	40	10	12	126500	0	29	1	1	0	0	0	0	0	0	40	1	0	0	16	1	0	0	11.748	0	Ragi
101234	10123	2013	Hosakere	Thimmalapura	Helpline	1	4	40	1	0	1.82186	0	0	25	18	18	8	0	1	0	3	0	2	3	40	10	12	126500	0	29	1	1	0	0	0	0	0	0	40	1	0	0	16	1	0	0	11.748	0	Horsegram
101232	10123	2014	Hosakere	Thimmalapura	Helpline	1	4	40	1	0.5	1.82186	0.5	0.274444	25	18	18	8	0	1	0	3	0	2	3	41	10	12	126500	1	29	1	1	0	0	0	0	0	0	40	1	0	0	16	1	0	0	11.748	0	Horsegram
101236	10123	2014	Hosakere	Thimmalapura	Helpline	1	8	6	2.5	12	17.004	4.8	0.282286	25	18	18	8	0	1	0	3	0	2	3	41	10	12	126500	1	29	1	1	0	0	0	0	0	0	40	1	0	0	16	1	0	0	11.748	0	Ragi
101231	10123	2014	Hosakere	Thimmalapura	Helpline	1	9	5	1	0.5	6.07287	0.5	0.082333	25	18	18	8	0	1	0	3	0	2	3	41	10	12	126500	1	29	1	1	0	0	0	0	0	0	40	1	0	0	16	1	0	0	11.748	1	Redgram
101241	10124	2013	Hosakere	Thimmalapura	control	0	9	40	0.75	0	4.04858	0	0	35	8	8	4	1	1	0	1	0	1	1	55	10	4	103500	0	29	1	1	0	0	0	0	0	1	50	0	1	0	30	0	1	0	11.5473	1	Redgram
101243	10124	2013	Hosakere	Thimmalapura	control	0	8	29	1.8	2	12.9555	1.11111	0.085764	35	8	8	4	1	1	0	1	0	1	1	55	10	4	103500	0	29	1	1	0	0	0	0	0	1	50	0	1	0	30	0	1	0	11.5473	0	Ragi
101242	10124	2013	Hosakere	Thimmalapura	control	0	4	40	0.83	0.5	1.82186	0.60241	0.330656	35	8	8	4	1	1	0	1	0	1	1	55	10	4	103500	0	29	1	1	0	0	0	0	0	1	50	0	1	0	30	0	1	0	11.5473	0	Horsegram
101242	10124	2014	Hosakere	Thimmalapura	control	0	9	71	1	1	7.28745	1	0.137222	35	8	8	5	1	1	0	1	0	1	1	56	10	4	103500	1	29	1	1	0	0	0	0	0	1	50	0	1	0	30	0	1	0	11.5473	1	Redgram
101241	10124	2014	Hosakere	Thimmalapura	control	0	8	6	1.38	5	17.004	3.62319	0.213078	35	8	8	5	1	1	0	1	0	1	1	56	10	4	103500	1	29	1	1	0	0	0	0	0	1	50	0	1	0	30	0	1	0	11.5473	0	Ragi
101261	10126	2013	Hosakere	Thimmalapura	control	0	8	10	1.12	0	18.2186	0	0	40	2	2	2	1	1	0	1	0	0	1	60	5	5	108100	0	29	1	1	0	0	0	0	0	0	60	0	0	1	30	0	1	0	11.5908	0	Ragi
101261	10126	2014	Hosakere	Thimmalapura	control	0	8	40	0.38	4	12.9555	10.5263	0.8125	40	2	2	1.5	1	1	0	1	0	0	1	61	5	5	108100	1	29	1	1	0	0	0	0	0	0	60	0	0	1	30	0	1	0	11.5908	0	Ragi
101262	10126	2014	Hosakere	Thimmalapura	control	0	9	40	1.13	1	4.04858	0.884956	0.218584	40	2	2	1.5	1	1	0	1	0	0	1	61	5	5	108100	1	29	1	1	0	0	0	0	0	0	60	0	0	1	30	0	1	0	11.5908	1	Redgram
101271	10127	2013	Hosakere	Sanganahalli	control	0	8	42	1.5	8	17.004	5.33333	0.313651	15	10	10	2	1	1	0	1	0	1	1	38	15	6	166000	0	26	1	1	0	0	0	0	0	0	30	0	0	0	0	0	0	0	12.0197	0	Ragi
101272	10127	2013	Hosakere	Sanganahalli	control	0	9	40	1.71	0	4.04858	0	0	15	10	10	2	1	1	0	1	0	1	1	38	15	6	166000	0	26	1	1	0	0	0	0	0	0	30	0	0	0	0	0	0	0	12.0197	1	Redgram
101272	10127	2014	Hosakere	Sanganahalli	control	0	9	5	1.5	0.25	6.07287	0.166667	0.027444	15	10	8.5	6.5	1	1	0	1	0	1	1	39	15	6	166000	1	26	1	1	0	0	0	0	0	0	30	0	0	0	0	0	0	0	12.0197	1	Redgram
101271	10127	2014	Hosakere	Sanganahalli	control	0	8	42	1.72	15	17.004	8.72093	0.512874	15	10	8.5	6.5	1	1	0	1	0	1	1	39	15	6	166000	1	26	1	1	0	0	0	0	0	0	30	0	0	0	0	0	0	0	12.0197	0	Ragi
101361	10136	2013	Hosakere	Pinnenahalli	control	0	8	28	2.04	0	16.1943	0	0	20	2.25	2.25	0	1	1	0	0	0	1	0	40	3	4	52200	0	23	1	1	0	0	0	0	0	0	40	1	0	0	16	1	0	0	10.8629	0	Ragi
101361	10136	2014	Hosakere	Pinnenahalli	control	0	8	28	1	3	16.1943	3	0.18525	20	2.25	2.25	0	1	1	0	0	0	1	0	41	3	4	52200	1	23	1	1	0	0	0	0	0	0	40	1	0	0	16	1	0	0	10.8629	0	Ragi
101362	10136	2014	Hosakere	Pinnenahalli	control	0	9	71	1.25	2.4	7.28745	1.92	0.263467	20	2.25	2.25	0	1	1	0	0	0	1	0	41	3	4	52200	1	23	1	1	0	0	0	0	0	0	40	1	0	0	16	1	0	0	10.8629	1	Redgram
101371	10137	2013	Hosakere	Pinnenahalli	Helpline	1	4	67	0.44	1	9.7166	2.27273	0.233902	40	3.5	3.5	0	0	0	0	1	0	0	1	55	0	3	2600	0	23	1	1	0	0	0	0	0	0	50	0	1	0	30	0	1	0	7.86365	0	Horsegram
101373	10137	2013	Hosakere	Pinnenahalli	Helpline	1	9	40	0.33	1	4.04858	3.0303	0.748485	40	3.5	3.5	0	0	0	0	1	0	0	1	55	0	3	2600	0	23	1	1	0	0	0	0	0	0	50	0	1	0	30	0	1	0	7.86365	1	Redgram
101372	10137	2013	Hosakere	Pinnenahalli	Helpline	1	8	42	2.01	6	17.004	2.98507	0.175551	40	3.5	3.5	0	0	0	0	1	0	0	1	55	0	3	2600	0	23	1	1	0	0	0	0	0	0	50	0	1	0	30	0	1	0	7.86365	0	Ragi
101373	10137	2014	Hosakere	Pinnenahalli	Helpline	1	9	40	2	3	4.04858	1.5	0.3705	40	3.5	3.5	0	0	0	0	1	0	0	1	56	0	3	2600	1	23	1	1	0	0	0	0	0	0	50	0	1	0	30	0	1	0	7.86365	1	Redgram
101371	10137	2014	Hosakere	Pinnenahalli	Helpline	1	8	28	1	2	16.1943	2	0.1235	40	3.5	3.5	0	0	0	0	1	0	0	1	56	0	3	2600	1	23	1	1	0	0	0	0	0	0	50	0	1	0	30	0	1	0	7.86365	0	Ragi
101391	10139	2013	Hosakere	Madenahalli	control	0	9	40	0.125	0.35	4.04858	2.8	0.6916	40	3	3	0	1	1	0	1	0	1	0	56	10	8	242000	0	19	1	1	0	0	0	0	0	0	50	0	1	0	30	0	1	0	12.3967	1	Redgram
101392	10139	2013	Hosakere	Madenahalli	control	0	4	70	0.125	0.12	3.23887	0.96	0.2964	40	3	3	0	1	1	0	1	0	1	0	56	10	8	242000	0	19	1	1	0	0	0	0	0	0	50	0	1	0	30	0	1	0	12.3967	0	Horsegram
101399	10139	2013	Hosakere	Madenahalli	control	0	8	29	1.71	4	12.9555	2.33918	0.180556	40	3	3	0	1	1	0	1	0	1	0	56	10	8	242000	0	19	1	1	0	0	0	0	0	0	50	0	1	0	30	0	1	0	12.3967	0	Ragi
101392	10139	2014	Hosakere	Madenahalli	control	0	9	5	0.5	1.55	6.07287	3.1	0.510467	40	3	3	0	1	1	0	1	0	1	0	57	10	8	242000	1	19	1	1	0	0	0	0	0	0	50	0	1	0	30	0	1	0	12.3967	1	Redgram
101391	10139	2014	Hosakere	Madenahalli	control	0	8	48	1.8	4.9	21.0526	2.72222	0.129306	40	3	3	0	1	1	0	1	0	1	0	57	10	8	242000	1	19	1	1	0	0	0	0	0	0	50	0	1	0	30	0	1	0	12.3967	0	Ragi
101402	10140	2013	Hosakere	Madenahalli	control	0	8	10	1.64	8	18.2186	4.87805	0.267751	25	5	5	0	1	1	0	1	0	0	1	40	12	3	113500	0	19	1	1	0	0	0	0	0	1	40	1	0	0	16	1	0	0	11.6396	0	Ragi
101401	10140	2013	Hosakere	Madenahalli	control	0	4	40	1.8	1	1.82186	0.555556	0.304938	25	5	5	0	1	1	0	1	0	0	1	40	12	3	113500	0	19	1	1	0	0	0	0	0	1	40	1	0	0	16	1	0	0	11.6396	0	Horsegram
101401	10140	2014	Hosakere	Madenahalli	control	0	8	48	2.25	15	21.0526	6.66667	0.316667	25	5	5	1	1	1	0	1	0	0	1	41	12	3	113500	1	19	1	1	0	0	0	0	0	1	40	1	0	0	16	1	0	0	11.6396	0	Ragi
101403	10140	2014	Hosakere	Madenahalli	control	0	9	5	0.67	0.6	6.07287	0.895522	0.147463	25	5	5	1	1	1	0	1	0	0	1	41	12	3	113500	1	19	1	1	0	0	0	0	0	1	40	1	0	0	16	1	0	0	11.6396	1	Redgram
101421	10142	2013	Hosakere	karegondanahalli	Helpline	1	8	28	2.7	4	16.1943	1.48148	0.091481	30	3.08	3.08	0	0	1	0	1	0	1	0	47	15	4	23300	0	37	1	1	0	0	0	0	0	1	40	1	0	0	30	0	1	0	10.0562	0	Ragi
101422	10142	2014	Hosakere	karegondanahalli	Helpline	1	9	40	0.86	1.4	4.04858	1.62791	0.402093	30	3.08	3.08	3.08	0	1	0	1	0	1	0	48	15	4	23300	1	37	1	1	0	0	0	0	0	1	40	1	0	0	30	0	1	0	10.0562	1	Redgram
101421	10142	2014	Hosakere	karegondanahalli	Helpline	1	8	28	1.39	5	16.1943	3.59712	0.222122	30	3.08	3.08	3.08	0	1	0	1	0	1	0	48	15	4	23300	1	37	1	1	0	0	0	0	0	1	40	1	0	0	30	0	1	0	10.0562	0	Ragi
101541	10154	2013	Hosakere	Arehalli	control	0	8	10	3	8	18.2186	2.66667	0.14637	13	15	15	10	0	0	0	1	0	1	1	30	10	10	26250	0	4	1	1	0	0	0	0	0	0	30	0	0	0	0	0	0	0	10.1755	0	Ragi
101542	10154	2013	Hosakere	Arehalli	control	0	9	40	2	0.2	4.04858	0.1	0.0247	13	15	15	10	0	0	0	1	0	1	1	30	10	10	26250	0	4	1	1	0	0	0	0	0	0	30	0	0	0	0	0	0	0	10.1755	1	Redgram
101542	10154	2014	Hosakere	Arehalli	control	0	9	40	1	0	4.04858	0	0	13	15	15	10	0	0	0	1	0	1	1	31	10	10	26250	1	4	1	1	0	0	0	0	0	0	30	0	0	0	0	0	0	0	10.1755	1	Redgram
101541	10154	2014	Hosakere	Arehalli	control	0	8	10	4.5	13	18.2186	2.88889	0.158568	13	15	15	10	0	0	0	1	0	1	1	31	10	10	26250	1	4	1	1	0	0	0	0	0	0	30	0	0	0	0	0	0	0	10.1755	0	Ragi
101553	10155	2013	Hosakere	Arehalli	control	0	9	40	0.5	0	4.04858	0	0	30	3	7	2	0	0	0	1	0	0	1	45	0	4	9000	0	4	1	1	0	0	0	0	0	0	40	1	0	0	30	0	1	0	9.10509	1	Redgram
101551	10155	2013	Hosakere	Arehalli	control	0	8	10	3	0	18.2186	0	0	30	3	7	2	0	0	0	1	0	0	1	45	0	4	9000	0	4	1	1	0	0	0	0	0	0	40	1	0	0	30	0	1	0	9.10509	0	Ragi
101552	10155	2013	Hosakere	Arehalli	control	0	8	10	1	0	18.2186	0	0	30	3	7	2	0	0	0	1	0	0	1	45	0	4	9000	0	4	1	1	0	0	0	0	0	0	40	1	0	0	30	0	1	0	9.10509	0	Ragi
101551	10155	2014	Hosakere	Arehalli	control	0	8	48	0.64	16.8	26.3158	26.25	0.9975	30	3	3	2	0	0	0	1	0	0	1	46	0	4	9000	1	4	1	1	0	0	0	0	0	0	40	1	0	0	30	0	1	0	9.10509	0	Ragi
101553	10155	2014	Hosakere	Arehalli	control	0	9	5	1	0	6.07287	0	0	30	3	3	2	0	0	0	1	0	0	1	46	0	4	9000	1	4	1	1	0	0	0	0	0	0	40	1	0	0	30	0	1	0	9.10509	1	Redgram
101562	10156	2013	Hosakere	kempanahalli	Helpline	1	9	40	0.2	0	4.04858	0	0	25	3.25	3.25	2.25	0	0	0	1	0	1	1	45	1	4	29050	0	38	1	1	0	0	0	0	0	0	40	1	0	0	16	1	0	0	10.2768	1	Redgram
101561	10156	2013	Hosakere	kempanahalli	Helpline	1	8	28	1	0	16.1943	0	0	25	3.25	3.25	2.25	0	0	0	1	0	1	1	45	1	4	29050	0	38	1	1	0	0	0	0	0	0	40	1	0	0	16	1	0	0	10.2768	0	Ragi
101562	10156	2014	Hosakere	kempanahalli	Helpline	1	9	5	1	0	6.07287	0	0	25	3.25	3.25	2.25	0	0	0	1	0	1	1	46	1	4	29050	1	38	1	1	0	0	0	0	0	0	40	1	0	0	16	1	0	0	10.2768	1	Redgram
101561	10156	2014	Hosakere	kempanahalli	Helpline	1	8	10	1.2	12	18.2186	10	0.548889	25	3.25	3.25	2.25	0	0	0	1	0	1	1	46	1	4	29050	1	38	1	1	0	0	0	0	0	0	40	1	0	0	16	1	0	0	10.2768	0	Ragi
101581	10158	2013	Hosakere	kempanahalli	Helpline	1	8	10	0.5	0	18.2186	0	0	15	3.88	3.88	1.38	1	1	0	1	0	1	2	40	8	4	168500	0	38	1	1	0	0	0	0	0	1	40	1	0	0	0	0	0	0	12.0347	0	Ragi
101582	10158	2014	Hosakere	kempanahalli	Helpline	1	9	71	0.5	2	7.28745	4	0.548889	15	3.88	3.88	3.38	1	1	0	1	0	1	2	41	8	4	168500	1	38	1	1	0	0	0	0	0	1	40	1	0	0	0	0	0	0	12.0347	1	Redgram
101593	10159	2013	Hosakere	kempanahalli	control	0	8	42	0.2	1	17.004	5	0.294048	20	4.75	4.75	0.75	1	1	0	1	0	1	1	37	7	3	108500	0	38	1	1	0	0	0	0	0	0	30	0	0	0	16	1	0	0	11.5945	0	Ragi
101591	10159	2013	Hosakere	kempanahalli	control	0	7	1	2	0	19.6073	0	0	20	4.75	4.75	0.75	1	1	0	1	0	1	1	37	7	3	108500	0	38	1	1	0	0	0	0	0	0	30	0	0	0	16	1	0	0	11.5945	0	Paddy
101591	10159	2014	Hosakere	kempanahalli	control	0	8	28	1.2	10	16.1943	8.33333	0.514583	20	4.75	4.75	2.75	1	1	0	1	0	1	1	38	7	3	108500	1	38	1	1	0	0	0	0	0	0	30	0	0	0	16	1	0	0	11.5945	0	Ragi
101592	10159	2014	Hosakere	kempanahalli	control	0	9	40	1.2	3	4.04858	2.5	0.6175	20	4.75	4.75	2.75	1	1	0	1	0	1	1	38	7	3	108500	1	38	1	1	0	0	0	0	0	0	30	0	0	0	16	1	0	0	11.5945	1	Redgram
101601	10160	2013	Hosakere	varthikatte	Helpline	1	4	40	0.81	1	1.82186	1.23457	0.677641	35	3.88	3.88	0	0	0	0	1	0	0	1	50	0	5	2000	0	48	1	1	0	0	0	0	0	0	50	0	1	0	30	0	1	0	7.6014	0	Horsegram
101603	10160	2013	Hosakere	varthikatte	Helpline	1	8	10	0.9	2	18.2186	2.22222	0.121975	35	3.88	3.88	0	0	0	0	1	0	0	1	50	0	5	2000	0	48	1	1	0	0	0	0	0	0	50	0	1	0	30	0	1	0	7.6014	0	Ragi
101604	10160	2013	Hosakere	varthikatte	Helpline	1	9	40	1	0	4.04858	0	0	35	3.88	3.88	0	0	0	0	1	0	0	1	50	0	5	2000	0	48	1	1	0	0	0	0	0	0	50	0	1	0	30	0	1	0	7.6014	1	Redgram
101602	10160	2013	Hosakere	varthikatte	Helpline	1	7	1	0.88	0	19.6073	0	0	35	3.88	3.88	0	0	0	0	1	0	0	1	50	0	5	2000	0	48	1	1	0	0	0	0	0	0	50	0	1	0	30	0	1	0	7.6014	0	Paddy
101602	10160	2014	Hosakere	varthikatte	Helpline	1	9	40	1	0	4.04858	0	0	35	3.88	3.88	0	0	0	0	1	0	0	1	51	0	5	2000	1	48	1	1	0	0	0	0	0	0	50	0	1	0	30	0	1	0	7.6014	1	Redgram
101601	10160	2014	Hosakere	varthikatte	Helpline	1	8	10	0.6	8	18.2186	13.3333	0.731852	35	3.88	3.88	0	0	0	0	1	0	0	1	51	0	5	2000	1	48	1	1	0	0	0	0	0	0	50	0	1	0	30	0	1	0	7.6014	0	Ragi
102013	10201	2013	kondli	musakondali	Helpline	1	8	28	1.71	0	16.1943	0	0	10	7	4	0	1	1	0	1	0	1	0	76	10	2	183000	0	41	6	0	0	0	0	0	1	0	60	0	0	1	0	0	0	0	12.1173	0	Ragi
102011	10201	2013	kondli	musakondali	Helpline	1	4	67	0.9	2	9.7166	2.22222	0.228704	10	7	4	0	1	1	0	1	0	1	0	76	10	2	183000	0	41	6	0	0	0	0	0	1	0	60	0	0	1	0	0	0	0	12.1173	0	Horsegram
102012	10201	2013	kondli	musakondali	Helpline	1	8	28	1.71	0	16.1943	0	0	10	7	4	0	1	1	0	1	0	1	0	76	10	2	183000	0	41	6	0	0	0	0	0	1	0	60	0	0	1	0	0	0	0	12.1173	0	Ragi
102011	10201	2014	kondli	musakondali	Helpline	1	4	67	0.5	1.25	9.7166	2.5	0.257292	40	7	4	0	0	0	0	0	0	0	0	77	10	2	183000	1	41	6	0	0	0	0	0	1	0	60	0	0	1	30	0	1	0	12.1173	0	Horsegram
102012	10201	2014	kondli	musakondali	Helpline	1	8	42	1.43	20	17.004	13.986	0.822511	40	7	4	0	0	0	0	0	0	0	0	77	10	2	183000	1	41	6	0	0	0	0	0	1	0	60	0	0	1	30	0	1	0	12.1173	0	Ragi
102014	10201	2014	kondli	musakondali	Helpline	1	9	40	0.33	0.5	4.04858	1.51515	0.374242	40	7	4	0	0	0	0	0	0	0	0	77	10	2	183000	1	41	6	0	0	0	0	0	1	0	60	0	0	1	30	0	1	0	12.1173	1	Redgram
102112	10211	2013	kondli	honnenahalli	Helpline	1	9	40	0.8	0	4.04858	0	0	35	3.75	3.75	0	0	1	0	1	0	0	0	48	10	4	7800	0	35	6	0	0	0	0	0	1	1	40	1	0	0	30	0	1	0	8.96201	1	Redgram
102111	10211	2013	kondli	honnenahalli	Helpline	1	8	29	2.2	0	12.9555	0	0	35	3.75	3.75	0	0	1	0	1	0	0	0	48	10	4	7800	0	35	6	0	0	0	0	0	1	1	40	1	0	0	30	0	1	0	8.96201	0	Ragi
102111	10211	2014	kondli	honnenahalli	Helpline	1	8	29	2	8	12.9555	4	0.30875	35	3.75	5.75	3.75	0	0	0	0	0	0	0	49	10	4	7800	1	35	6	0	0	0	0	0	1	0	40	1	0	0	30	0	1	0	8.96201	0	Ragi
102112	10211	2014	kondli	honnenahalli	Helpline	1	9	40	2.2	3	4.04858	1.36364	0.336818	35	3.75	5.75	3.75	0	0	0	0	0	0	0	49	10	4	7800	1	35	6	0	0	0	0	0	1	0	40	1	0	0	30	0	1	0	8.96201	1	Redgram
102162	10216	2013	kondli	honnenahalli	Helpline	1	8	29	1.3	0	12.9555	0	0	30	3.5	5	2	1	1	0	1	0	1	2	45	6	4	326000	0	35	6	0	0	0	0	0	1	0	40	1	0	0	30	0	1	0	12.6947	0	Ragi
102161	10216	2013	kondli	honnenahalli	Helpline	1	8	29	1.3	0	12.9555	0	0	30	3.5	5	2	1	1	0	1	0	1	2	45	6	4	326000	0	35	6	0	0	0	0	0	1	0	40	1	0	0	30	0	1	0	12.6947	0	Ragi
102162	10216	2014	kondli	honnenahalli	Helpline	1	8	48	1.5	11	21.0526	7.33333	0.348333	30	3.5	3.5	2	0	0	0	0	0	0	0	46	6	4	326000	1	35	6	0	0	0	0	0	1	0	40	1	0	0	30	0	1	0	12.6947	0	Ragi
102161	10216	2014	kondli	honnenahalli	Helpline	1	8	27	0.38	4	14.9798	10.5263	0.702703	30	3.5	3.5	2	0	0	0	0	0	0	0	46	6	4	326000	1	35	6	0	0	0	0	0	1	0	40	1	0	0	30	0	1	0	12.6947	0	Ragi
102172	10217	2013	kondli	oblapura(hatti)	control	0	9	40	0.22	0	4.04858	0	0	25	4	4	0	0	1	0	1	0	0	0	45	7	5	10000	0	43	6	0	0	0	0	0	1	0	40	1	0	0	16	1	0	0	9.21044	1	Redgram
102171	10217	2013	kondli	oblapura(hatti)	control	0	8	28	1.56	5	16.1943	3.20513	0.197917	25	4	4	0	0	1	0	1	0	0	0	45	7	5	10000	0	43	6	0	0	0	0	0	1	0	40	1	0	0	16	1	0	0	9.21044	0	Ragi
102173	10217	2014	kondli	oblapura(hatti)	control	0	4	40	1	1.2	1.82186	1.2	0.658668	25	4	4	1	0	0	0	0	0	0	0	46	7	5	10000	1	43	6	0	0	0	0	0	1	0	40	1	0	0	16	1	0	0	9.21044	0	Horsegram
102172	10217	2014	kondli	oblapura(hatti)	control	0	9	72	0.75	4	6.07287	5.33333	0.878222	25	4	4	1	0	0	0	0	0	0	0	46	7	5	10000	1	43	6	0	0	0	0	0	1	0	40	1	0	0	16	1	0	0	9.21044	1	Redgram
102171	10217	2014	kondli	oblapura(hatti)	control	0	8	26	2.25	6	20.2429	2.66667	0.131733	25	4	4	1	0	0	0	0	0	0	0	46	7	5	10000	1	43	6	0	0	0	0	0	1	0	40	1	0	0	16	1	0	0	9.21044	0	Ragi
102201	10220	2013	kondli	oblapura (hosahatti)	control	0	9	40	0.5	0	4.04858	0	0	35	4	4	0	0	1	1	1	0	0	1	48	4	5	7600	0	42	6	0	0	0	0	0	1	1	40	1	0	0	30	0	1	0	8.93604	1	Redgram
102202	10220	2013	kondli	oblapura (hosahatti)	control	0	8	28	1.71	0	16.1943	0	0	35	4	4	0	0	1	1	1	0	0	1	48	4	5	7600	0	42	6	0	0	0	0	0	1	1	40	1	0	0	30	0	1	0	8.93604	0	Ragi
102203	10220	2013	kondli	oblapura (hosahatti)	control	0	4	40	0.5	0.15	1.82186	0.3	0.164667	35	4	4	0	0	1	1	1	0	0	1	48	4	5	7600	0	42	6	0	0	0	0	0	1	1	40	1	0	0	30	0	1	0	8.93604	0	Horsegram
102202	10220	2014	kondli	oblapura (hosahatti)	control	0	8	28	2	3	16.1943	1.5	0.092625	35	4	4	0	0	0	0	0	0	0	0	49	4	5	7600	1	42	6	0	0	0	0	0	1	0	40	1	0	0	30	0	1	0	8.93604	0	Ragi
102201	10220	2014	kondli	oblapura (hosahatti)	control	0	9	40	3.2	0	4.04858	0	0	35	4	4	0	0	0	0	0	0	0	0	49	4	5	7600	1	42	6	0	0	0	0	0	1	0	40	1	0	0	30	0	1	0	8.93604	1	Redgram
102241	10224	2013	kondli	oblapura(hatti)	Helpline	1	8	28	0.55	1	16.1943	1.83333	0.113208	20	2.25	2.25	0	0	0	0	1	0	0	1	40	9	6	3750	0	43	6	0	0	0	0	0	1	0	40	1	0	0	16	1	0	0	8.22978	0	Ragi
102242	10224	2013	kondli	oblapura(hatti)	Helpline	1	9	40	0.07	0	4.04858	0	0	20	2.25	2.25	0	0	0	0	1	0	0	1	40	9	6	3750	0	43	6	0	0	0	0	0	1	0	40	1	0	0	16	1	0	0	8.22978	1	Redgram
102242	10224	2014	kondli	oblapura(hatti)	Helpline	1	9	40	0.5	0.5	4.04858	1	0.247	20	2.25	2.25	0.75	0	0	0	0	0	0	0	41	9	6	3750	1	43	6	0	0	0	0	0	1	0	40	1	0	0	16	1	0	0	8.22978	1	Redgram
102241	10224	2014	kondli	oblapura(hatti)	Helpline	1	8	28	1	8	16.1943	8	0.494	20	2.25	2.25	0.75	0	0	0	0	0	0	0	41	9	6	3750	1	43	6	0	0	0	0	0	1	0	40	1	0	0	16	1	0	0	8.22978	0	Ragi
102273	10227	2013	kondli	shivasandra (badavana palya)	Helpline	1	9	40	0.44	0	4.04858	0	0	67	10	9.5	6.5	1	1	0	1	0	1	1	83	2	5	230500	0	46	6	0	0	0	0	0	1	1	60	0	0	1	45	0	0	1	12.348	1	Redgram
102271	10227	2013	kondli	shivasandra (badavana palya)	Helpline	1	4	40	1	0	1.82186	0	0	67	10	9.5	6.5	1	1	0	1	0	1	1	83	2	5	230500	0	46	6	0	0	0	0	0	1	1	60	0	0	1	45	0	0	1	12.348	0	Horsegram
102272	10227	2013	kondli	shivasandra (badavana palya)	Helpline	1	8	28	1.56	0	16.1943	0	0	67	10	9.5	6.5	1	1	0	1	0	1	1	83	2	5	230500	0	46	6	0	0	0	0	0	1	1	60	0	0	1	45	0	0	1	12.348	0	Ragi
102272	10227	2014	kondli	shivasandra (badavana palya)	Helpline	1	8	28	1	4	16.1943	4	0.247	67	10	9.5	6.5	0	0	0	0	0	0	0	84	2	5	230500	1	46	6	0	0	0	0	0	1	0	60	0	0	1	45	0	0	1	12.348	0	Ragi
102273	10227	2014	kondli	shivasandra (badavana palya)	Helpline	1	9	40	1	2	4.04858	2	0.494	67	10	9.5	6.5	0	0	0	0	0	0	0	84	2	5	230500	1	46	6	0	0	0	0	0	1	0	60	0	0	1	45	0	0	1	12.348	1	Redgram
102271	10227	2014	kondli	shivasandra (badavana palya)	Helpline	1	4	40	0.5	0.75	1.82186	1.5	0.823333	67	10	9.5	6.5	0	0	0	0	0	0	0	84	2	5	230500	1	46	6	0	0	0	0	0	1	0	60	0	0	1	45	0	0	1	12.348	0	Horsegram
102312	10231	2013	kondli	shivasandra	Helpline	1	9	40	0.5	0	4.04858	0	0	50	3.5	3.5	0	1	0	0	0	0	0	1	70	2	6	103500	0	45	6	0	0	0	0	0	1	0	60	0	0	1	45	0	0	1	11.5473	1	Redgram
102311	10231	2013	kondli	shivasandra	Helpline	1	8	29	1.71	3	12.9555	1.75439	0.135417	50	3.5	3.5	0	1	0	0	0	0	0	1	70	2	6	103500	0	45	6	0	0	0	0	0	1	0	60	0	0	1	45	0	0	1	11.5473	0	Ragi
102313	10231	2014	kondli	shivasandra	Helpline	1	4	40	0.5	0.35	1.82186	0.7	0.384222	50	3.5	3.5	0	0	0	0	0	0	0	0	71	2	6	103500	1	45	6	0	0	0	0	0	1	0	60	0	0	1	45	0	0	1	11.5473	0	Horsegram
102311	10231	2014	kondli	shivasandra	Helpline	1	8	48	0.72	8	21.0526	11.1111	0.527778	50	3.5	3.5	0	0	0	0	0	0	0	0	71	2	6	103500	1	45	6	0	0	0	0	0	1	0	60	0	0	1	45	0	0	1	11.5473	0	Ragi
102312	10231	2014	kondli	shivasandra	Helpline	1	9	71	0.91	2	7.28745	2.1978	0.301587	50	3.5	3.5	0	0	0	0	0	0	0	0	71	2	6	103500	1	45	6	0	0	0	0	0	1	0	60	0	0	1	45	0	0	1	11.5473	1	Redgram
102361	10236	2013	kondli	mudala palya	Helpline	1	8	28	1.71	2	16.1943	1.16959	0.072222	35	7	6	2	0	0	0	1	0	1	0	50	0	5	12000	0	40	6	0	0	0	0	0	1	1	50	0	1	0	30	0	1	0	9.39275	0	Ragi
102363	10236	2014	kondli	mudala palya	Helpline	1	4	40	0.36	0.4	1.82186	1.11111	0.609877	35	7	6	4	0	0	0	0	0	0	0	51	0	5	12000	1	40	6	0	0	0	0	0	1	0	50	0	1	0	30	0	1	0	9.39275	0	Horsegram
102362	10236	2014	kondli	mudala palya	Helpline	1	9	40	0.75	1	4.04858	1.33333	0.329333	35	7	6	4	0	0	0	0	0	0	0	51	0	5	12000	1	40	6	0	0	0	0	0	1	0	50	0	1	0	30	0	1	0	9.39275	1	Redgram
102364	10236	2014	kondli	mudala palya	Helpline	1	8	47	2	4	20.2429	2	0.0988	35	7	6	4	0	0	0	0	0	0	0	51	0	5	12000	1	40	6	0	0	0	0	0	1	0	50	0	1	0	30	0	1	0	9.39275	0	Ragi
102361	10236	2014	kondli	mudala palya	Helpline	1	8	28	1.5	9	16.1943	6	0.3705	35	7	6	4	0	0	0	0	0	0	0	51	0	5	12000	1	40	6	0	0	0	0	0	1	0	50	0	1	0	30	0	1	0	9.39275	0	Ragi
102401	10240	2013	kondli	mudala palya	Helpline	1	8	10	2.19	0	18.2186	0	0	25	5	5	2.5	1	1	0	1	0	0	0	40	5	8	85000	0	40	6	0	0	0	0	0	1	1	40	1	0	0	16	1	0	0	11.3504	0	Ragi
102403	10240	2014	kondli	mudala palya	Helpline	1	9	40	0.5	0.3	4.04858	0.6	0.1482	25	5	7	2.5	0	0	0	0	0	0	0	41	5	8	85000	1	40	6	0	0	0	0	0	1	0	40	1	0	0	16	1	0	0	11.3504	1	Redgram
102401	10240	2014	kondli	mudala palya	Helpline	1	8	42	1.43	10	17.004	6.99301	0.411255	25	5	7	2.5	0	0	0	0	0	0	0	41	5	8	85000	1	40	6	0	0	0	0	0	1	0	40	1	0	0	16	1	0	0	11.3504	0	Ragi
102402	10240	2014	kondli	mudala palya	Helpline	1	4	70	0.57	0.5	3.23887	0.877193	0.270833	25	5	7	2.5	0	0	0	0	0	0	0	41	5	8	85000	1	40	6	0	0	0	0	0	1	0	40	1	0	0	16	1	0	0	11.3504	0	Horsegram
102404	10240	2014	kondli	mudala palya	Helpline	1	8	48	2	15	21.0526	7.5	0.35625	25	5	7	2.5	0	0	0	0	0	0	0	41	5	8	85000	1	40	6	0	0	0	0	0	1	0	40	1	0	0	16	1	0	0	11.3504	0	Ragi
102441	10244	2013	kondli	mavinahalli	control	0	8	6	1.5	1	17.004	0.666667	0.039206	30	3.25	3.25	1.5	0	0	0	2	0	0	1	45	0	6	10000	0	39	6	0	0	0	0	0	1	0	40	1	0	0	30	0	1	0	9.21044	0	Ragi
102441	10244	2014	kondli	mavinahalli	control	0	8	6	1.88	15	17.004	7.97872	0.469225	30	3.25	4	1.5	0	0	0	0	0	0	0	46	0	6	10000	1	39	6	0	0	0	0	0	1	0	40	1	0	0	30	0	1	0	9.21044	0	Ragi
102442	10244	2014	kondli	mavinahalli	control	0	9	40	0.75	0.5	4.04858	0.666667	0.164667	30	3.25	4	1.5	0	0	0	0	0	0	0	46	0	6	10000	1	39	6	0	0	0	0	0	1	0	40	1	0	0	30	0	1	0	9.21044	1	Redgram
102491	10249	2013	kondli	emmedoddi	Helpline	1	8	42	1.07	0	17.004	0	0	20	5.75	5.75	0	0	0	0	1	0	0	1	40	10	3	8000	0	33	6	0	0	0	0	0	1	0	40	1	0	0	16	1	0	0	8.98732	0	Ragi
102491	10249	2014	kondli	emmedoddi	Helpline	1	8	48	1.25	7	21.0526	5.6	0.266	20	5.75	5.75	4.5	0	0	0	0	0	0	0	41	10	3	8000	1	33	6	0	0	0	0	0	1	0	40	1	0	0	16	1	0	0	8.98732	0	Ragi
102493	10249	2014	kondli	emmedoddi	Helpline	1	9	40	0.4	0.8	4.04858	2	0.494	20	5.75	5.75	4.5	0	0	0	0	0	0	0	41	10	3	8000	1	33	6	0	0	0	0	0	1	0	40	1	0	0	16	1	0	0	8.98732	1	Redgram
102501	10250	2013	kondli	emmedoddi	Helpline	1	8	28	3	1.5	16.1943	0.5	0.030875	32	14	14	3	1	1	0	2	1	1	0	48	4	2	1700000	0	33	6	0	0	0	0	0	1	0	40	1	0	0	30	0	1	0	14.3626	0	Ragi
102501	10250	2014	kondli	emmedoddi	Helpline	1	8	29	2	20	12.9555	10	0.771875	32	14	14	11.5	0	0	0	0	0	0	0	49	4	2	1700000	1	33	6	0	0	0	0	0	1	0	40	1	0	0	30	0	1	0	14.3626	0	Ragi
102502	10250	2014	kondli	emmedoddi	Helpline	1	9	40	1	2.5	4.04858	2.5	0.6175	32	14	14	11.5	0	0	0	0	0	0	0	49	4	2	1700000	1	33	6	0	0	0	0	0	1	0	40	1	0	0	30	0	1	0	14.3626	1	Redgram
102511	10251	2013	kondli	emmedoddi	Helpline	1	8	29	1.28	0.5	12.9555	0.390625	0.030151	35	2.5	2.5	0	0	1	0	1	0	1	0	50	0	3	11000	0	33	6	0	0	0	0	0	1	0	50	0	1	0	30	0	1	0	9.30574	0	Ragi
102511	10251	2014	kondli	emmedoddi	Helpline	1	8	29	1	3	12.9555	3	0.231562	35	2.5	2.5	1	0	0	0	0	0	0	0	51	0	3	11000	1	33	6	0	0	0	0	0	1	0	50	0	1	0	30	0	1	0	9.30574	0	Ragi
102512	10251	2014	kondli	emmedoddi	Helpline	1	4	67	0.5	1.5	9.7166	3	0.30875	35	2.5	2.5	1	0	0	0	0	0	0	0	51	0	3	11000	1	33	6	0	0	0	0	0	1	0	50	0	1	0	30	0	1	0	9.30574	0	Horsegram
102521	10252	2013	kondli	emmedoddi	Helpline	1	8	29	1.71	3	12.9555	1.75439	0.135417	40	5	5	1	1	1	0	1	0	1	1	58	10	5	1000000	0	33	6	0	0	0	0	0	1	0	50	0	1	0	30	0	1	0	13.8631	0	Ragi
102526	10252	2013	kondli	emmedoddi	Helpline	1	9	40	0.29	0.1	4.04858	0.344828	0.085172	40	5	5	1	1	1	0	1	0	1	1	58	10	5	1000000	0	33	6	0	0	0	0	0	1	0	50	0	1	0	30	0	1	0	13.8631	1	Redgram
102521	10252	2014	kondli	emmedoddi	Helpline	1	8	28	0.7	4	16.1943	5.71429	0.352857	40	5	5	3	0	0	0	0	0	0	0	59	10	5	1000000	1	33	6	0	0	0	0	0	1	0	50	0	1	0	30	0	1	0	13.8631	0	Ragi
102526	10252	2014	kondli	emmedoddi	Helpline	1	9	40	0.3	0.2	4.04858	0.666667	0.164667	40	5	5	3	0	0	0	0	0	0	0	59	10	5	1000000	1	33	6	0	0	0	0	0	1	0	50	0	1	0	30	0	1	0	13.8631	1	Redgram
102522	10252	2014	kondli	emmedoddi	Helpline	1	4	40	0.8	1.3	1.82186	1.625	0.891945	40	5	5	3	0	0	0	0	0	0	0	59	10	5	1000000	1	33	6	0	0	0	0	0	1	0	50	0	1	0	30	0	1	0	13.8631	0	Horsegram
102542	10254	2013	kondli	harenahalli	control	0	8	29	2.14	0	12.9555	0	0	35	6.5	6.5	2	1	1	0	1	0	1	0	56	7	3	219500	0	34	6	0	0	0	0	0	1	0	50	0	1	0	30	0	1	0	12.2991	0	Ragi
102543	10254	2013	kondli	harenahalli	control	0	4	70	0.35	0	3.23887	0	0	35	6.5	6.5	2	1	1	0	1	0	1	0	56	7	3	219500	0	34	6	0	0	0	0	0	1	0	50	0	1	0	30	0	1	0	12.2991	0	Horsegram
102541	10254	2013	kondli	harenahalli	control	0	9	40	1.4	0	4.04858	0	0	35	6.5	6.5	2	1	1	0	1	0	1	0	56	7	3	219500	0	34	6	0	0	0	0	0	1	0	50	0	1	0	30	0	1	0	12.2991	1	Redgram
102541	10254	2014	kondli	harenahalli	control	0	9	40	1.75	1.8	4.04858	1.02857	0.254057	35	6.5	6.5	4.75	0	0	0	0	0	0	0	57	7	3	219500	1	34	6	0	0	0	0	0	1	0	50	0	1	0	30	0	1	0	12.2991	1	Redgram
102542	10254	2014	kondli	harenahalli	control	0	8	6	1.65	3	17.004	1.81818	0.106926	35	6.5	6.5	4.75	0	0	0	0	0	0	0	57	7	3	219500	1	34	6	0	0	0	0	0	1	0	50	0	1	0	30	0	1	0	12.2991	0	Ragi
102591	10259	2013	kondli	harenahalli	Helpline	1	8	28	0.88	4	16.1943	4.54545	0.280682	30	4	3.5	1.5	1	1	0	2	0	1	0	45	0	3	85000	0	34	6	0	0	0	0	0	1	0	40	1	0	0	30	0	1	0	11.3504	0	Ragi
102593	10259	2013	kondli	harenahalli	Helpline	1	9	40	0.5	0	4.04858	0	0	30	4	3.5	1.5	1	1	0	2	0	1	0	45	0	3	85000	0	34	6	0	0	0	0	0	1	0	40	1	0	0	30	0	1	0	11.3504	1	Redgram
102592	10259	2013	kondli	harenahalli	Helpline	1	9	40	0.5	0	4.04858	0	0	30	4	3.5	1.5	1	1	0	2	0	1	0	45	0	3	85000	0	34	6	0	0	0	0	0	1	0	40	1	0	0	30	0	1	0	11.3504	1	Redgram
102594	10259	2014	kondli	harenahalli	Helpline	1	4	40	0.5	0	1.82186	0	0	30	4	4	1.5	0	0	0	0	0	0	0	46	0	3	85000	1	34	6	0	0	0	0	0	1	0	40	1	0	0	30	0	1	0	11.3504	0	Horsegram
102592	10259	2014	kondli	harenahalli	Helpline	1	9	40	0.5	1	4.04858	2	0.494	30	4	4	1.5	0	0	0	0	0	0	0	46	0	3	85000	1	34	6	0	0	0	0	0	1	0	40	1	0	0	30	0	1	0	11.3504	1	Redgram
102591	10259	2014	kondli	harenahalli	Helpline	1	8	42	1	15	17.004	15	0.882143	30	4	4	1.5	0	0	0	0	0	0	0	46	0	3	85000	1	34	6	0	0	0	0	0	1	0	40	1	0	0	30	0	1	0	11.3504	0	Ragi
102593	10259	2014	kondli	harenahalli	Helpline	1	9	40	0.5	1	4.04858	2	0.494	30	4	4	1.5	0	0	0	0	0	0	0	46	0	3	85000	1	34	6	0	0	0	0	0	1	0	40	1	0	0	30	0	1	0	11.3504	1	Redgram
103011	10301	2013	Koppa	Koppa	Helpline	1	8	42	2.24	0	17.004	0	0	40	2	3	0	1	1	0	1	0	1	1	62	10	5	169700	0	18	2	0	1	0	0	0	0	0	60	0	0	1	30	0	1	0	12.0418	0	Ragi
103012	10301	2014	Koppa	Koppa	Helpline	1	9	40	0.5	0.4	4.04858	0.8	0.1976	40	2	2	0.5	1	1	0	1	0	1	1	63	10	5	169700	1	18	2	0	1	0	0	0	0	0	60	0	0	1	30	0	1	0	12.0418	1	Redgram
103011	10301	2014	Koppa	Koppa	Helpline	1	8	42	0.692308	10	17.004	14.4444	0.849471	40	2	2	0.5	1	1	0	1	0	1	1	63	10	5	169700	1	18	2	0	1	0	0	0	0	0	60	0	0	1	30	0	1	0	12.0418	0	Ragi
103021	10302	2013	Koppa	Koppa	Helpline	1	8	48	0.86	5	21.0526	5.81395	0.276163	35	3	3	1	1	1	0	1	0	0	0	51	15	5	211500	0	18	2	0	1	0	0	0	0	0	50	0	1	0	30	0	1	0	12.262	0	Ragi
103022	10302	2014	Koppa	Koppa	Helpline	1	4	40	0.6	0.4	1.82186	0.666667	0.365926	35	3	3	2	1	1	0	1	0	0	0	52	15	5	211500	1	18	2	0	1	0	0	0	0	0	50	0	1	0	30	0	1	0	12.262	0	Horsegram
103021	10302	2014	Koppa	Koppa	Helpline	1	8	48	1	5	21.0526	5	0.2375	35	3	3	2	1	1	0	1	0	0	0	52	15	5	211500	1	18	2	0	1	0	0	0	0	0	50	0	1	0	30	0	1	0	12.262	0	Ragi
103041	10304	2013	Koppa	Koppa	Helpline	1	8	28	1.12	0.5	16.1943	0.446429	0.027567	50	5	5	3.5	0	1	0	1	0	1	0	70	4	6	211550	0	18	2	0	1	0	0	0	0	0	60	0	0	1	45	0	0	1	12.2622	0	Ragi
103042	10304	2014	Koppa	Koppa	Helpline	1	9	40	0.5	0.8	4.04858	1.6	0.3952	50	5	5	4	0	1	0	1	0	1	0	71	4	6	211550	1	18	2	0	1	0	0	0	0	0	60	0	0	1	45	0	0	1	12.2622	1	Redgram
103041	10304	2014	Koppa	Koppa	Helpline	1	8	47	0.86	10	20.2429	11.6279	0.574419	50	5	5	4	0	1	0	1	0	1	0	71	4	6	211550	1	18	2	0	1	0	0	0	0	0	60	0	0	1	45	0	0	1	12.2622	0	Ragi
103111	10311	2013	Koppa	Yadavanahalli	Helpline	1	8	10	1.43	0	18.2186	0	0	30	5.25	5.25	3.5	0	1	0	1	0	0	1	40	10	3	5800	0	32	2	0	1	0	0	0	0	0	40	1	0	0	30	0	1	0	8.66579	0	Ragi
103112	10311	2014	Koppa	Yadavanahalli	Helpline	1	9	40	0.5	0.8	4.04858	1.6	0.3952	30	5.25	5.25	3.5	0	1	0	1	0	0	1	41	10	3	5800	1	32	2	0	1	0	0	0	0	0	40	1	0	0	30	0	1	0	8.66579	1	Redgram
103111	10311	2014	Koppa	Yadavanahalli	Helpline	1	8	10	0.5	4	18.2186	8	0.439111	30	5.25	5.25	3.5	0	1	0	1	0	0	1	41	10	3	5800	1	32	2	0	1	0	0	0	0	0	40	1	0	0	30	0	1	0	8.66579	0	Ragi
103133	10313	2013	Koppa	Yadavanahalli	Helpline	1	9	40	0.25	0.1	4.04858	0.4	0.0988	10	3	1.75	1	1	1	0	1	0	1	0	30	3	5	333000	0	32	2	0	1	0	0	0	0	0	30	0	0	0	0	0	0	0	12.7159	1	Redgram
103131	10313	2013	Koppa	Yadavanahalli	Helpline	1	8	28	0.642857	0	16.1943	0	0	10	3	1.75	1	1	1	0	1	0	1	0	30	3	5	333000	0	32	2	0	1	0	0	0	0	0	30	0	0	0	0	0	0	0	12.7159	0	Ragi
103132	10313	2013	Koppa	Yadavanahalli	Helpline	1	8	29	0.75	2	12.9555	2.66667	0.205833	10	3	1.75	1	1	1	0	1	0	1	0	30	3	5	333000	0	32	2	0	1	0	0	0	0	0	30	0	0	0	0	0	0	0	12.7159	0	Ragi
103133	10313	2014	Koppa	Yadavanahalli	Helpline	1	9	71	0.5	2.8	7.28745	5.6	0.768444	10	3	3	1	1	1	0	1	0	1	0	31	3	5	333000	1	32	2	0	1	0	0	0	0	0	30	0	0	0	0	0	0	0	12.7159	1	Redgram
103131	10313	2014	Koppa	Yadavanahalli	Helpline	1	8	25	1.5	6	14.17	4	0.282286	10	3	3	1	1	1	0	1	0	1	0	31	3	5	333000	1	32	2	0	1	0	0	0	0	0	30	0	0	0	0	0	0	0	12.7159	0	Ragi
103132	10313	2014	Koppa	Yadavanahalli	Helpline	1	8	27	1	9.2	14.9798	9.2	0.614162	10	3	3	1	1	1	0	1	0	1	0	31	3	5	333000	1	32	2	0	1	0	0	0	0	0	30	0	0	0	0	0	0	0	12.7159	0	Ragi
103134	10313	2014	Koppa	Yadavanahalli	Helpline	1	8	40	0.5	5.5	12.9555	11	0.849063	10	3	3	1	1	1	0	1	0	1	0	31	3	5	333000	1	32	2	0	1	0	0	0	0	0	30	0	0	0	0	0	0	0	12.7159	0	Ragi
103135	10313	2014	Koppa	Yadavanahalli	Helpline	1	8	48	1	11	21.0526	11	0.5225	10	3	3	1	1	1	0	1	0	1	0	31	3	5	333000	1	32	2	0	1	0	0	0	0	0	30	0	0	0	0	0	0	0	12.7159	0	Ragi
103143	10314	2013	Koppa	Yadavanahalli	control	0	9	72	0.06	0.35	6.07287	5.83333	0.960556	30	2	2	0.9	0	1	0	1	0	0	2	45	2	5	18500	0	32	2	0	1	0	0	0	0	0	40	1	0	0	30	0	1	0	9.82558	1	Redgram
103142	10314	2013	Koppa	Yadavanahalli	control	0	7	62	0.68	9	24.5547	13.2353	0.539014	30	2	2	0.9	0	1	0	1	0	0	2	45	2	5	18500	0	32	2	0	1	0	0	0	0	0	40	1	0	0	30	0	1	0	9.82558	0	Paddy
103141	10314	2013	Koppa	Yadavanahalli	control	0	8	52	0.83	0	13.7652	0	0	30	2	2	0.9	0	1	0	1	0	0	2	45	2	5	18500	0	32	2	0	1	0	0	0	0	0	40	1	0	0	30	0	1	0	9.82558	0	Ragi
103141	10314	2014	Koppa	Yadavanahalli	control	0	8	47	0.69	14	20.6194	20.2899	0.984016	30	2	2	0.9	0	1	0	1	0	0	2	46	2	5	18500	1	32	2	0	1	0	0	0	0	0	40	1	0	0	30	0	1	0	9.82558	0	Ragi
103144	10314	2014	Koppa	Yadavanahalli	control	0	9	40	0.1	0.35	4.04858	3.5	0.8645	30	2	2	0.9	0	1	0	1	0	0	2	46	2	5	18500	1	32	2	0	1	0	0	0	0	0	40	1	0	0	30	0	1	0	9.82558	1	Redgram
103142	10314	2014	Koppa	Yadavanahalli	control	0	7	37	0.25	10	32.3887	32	0.988	30	2	2	0.9	0	1	0	1	0	0	2	46	2	5	18500	1	32	2	0	1	0	0	0	0	0	40	1	0	0	30	0	1	0	9.82558	0	Paddy
103143	10314	2014	Koppa	Yadavanahalli	control	0	9	71	0.72	4.7	7.28745	6.52778	0.895756	30	2	2	0.9	0	1	0	1	0	0	2	46	2	5	18500	1	32	2	0	1	0	0	0	0	0	40	1	0	0	30	0	1	0	9.82558	1	Redgram
103145	10314	2014	Koppa	Yadavanahalli	control	0	8	28	1.1	13	16.1943	11.8182	0.729773	30	2	2	0.9	0	1	0	1	0	0	2	46	2	5	18500	1	32	2	0	1	0	0	0	0	0	40	1	0	0	30	0	1	0	9.82558	0	Ragi
103152	10315	2013	Koppa	Yadavanahalli	Helpline	1	9	40	0.24	0.3	4.04858	1.25	0.30875	30	6.75	6.75	4.75	1	1	0	1	0	1	1	46	2	5	1100000	0	32	2	0	1	0	0	0	0	1	40	1	0	0	30	0	1	0	13.8728	1	Redgram
103153	10315	2013	Koppa	Yadavanahalli	Helpline	1	4	67	1.85	3	7.69231	1.62162	0.210811	30	6.75	6.75	4.75	1	1	0	1	0	1	1	46	2	5	1100000	0	32	2	0	1	0	0	0	0	1	40	1	0	0	30	0	1	0	13.8728	0	Horsegram
103154	10315	2013	Koppa	Yadavanahalli	Helpline	1	8	47	2	6	20.2429	3	0.1482	30	6.75	6.75	4.75	1	1	0	1	0	1	1	46	2	5	1100000	0	32	2	0	1	0	0	0	0	1	40	1	0	0	30	0	1	0	13.8728	0	Ragi
103151	10315	2013	Koppa	Yadavanahalli	Helpline	1	7	1	0.35	5	19.6073	14.2857	0.728592	30	6.75	6.75	4.75	1	1	0	1	0	1	1	46	2	5	1100000	0	32	2	0	1	0	0	0	0	1	40	1	0	0	30	0	1	0	13.8728	0	Paddy
103154	10315	2014	Koppa	Yadavanahalli	Helpline	1	8	48	1.16	6	21.0526	5.17241	0.24569	30	6.7	6.7	4.35	1	1	0	1	0	1	1	47	2	5	1100000	1	32	2	0	1	0	0	0	0	1	40	1	0	0	30	0	1	0	13.8728	0	Ragi
103151	10315	2014	Koppa	Yadavanahalli	Helpline	1	7	1	0.5	8	19.6073	16	0.816023	30	6.7	6.7	4.35	1	1	0	1	0	1	1	47	2	5	1100000	1	32	2	0	1	0	0	0	0	1	40	1	0	0	30	0	1	0	13.8728	0	Paddy
103152	10315	2014	Koppa	Yadavanahalli	Helpline	1	9	40	0.5	2	4.04858	4	0.988	30	6.7	6.7	4.35	1	1	0	1	0	1	1	47	2	5	1100000	1	32	2	0	1	0	0	0	0	1	40	1	0	0	30	0	1	0	13.8728	1	Redgram
103171	10317	2013	Koppa	Yadavanahalli	control	0	8	29	0.43	0.5	12.9555	1.16279	0.089753	25	5	3.75	3.75	1	1	0	1	0	1	3	42	10	7	408700	0	32	2	0	1	0	0	0	0	0	40	1	0	0	16	1	0	0	12.9207	0	Ragi
103172	10317	2014	Koppa	Yadavanahalli	control	0	9	71	0.45	3	7.28745	6.66667	0.914815	25	5	5	4.5	1	1	0	1	0	1	3	43	10	7	408700	1	32	2	0	1	0	0	0	0	0	40	1	0	0	16	1	0	0	12.9207	1	Redgram
103171	10317	2014	Koppa	Yadavanahalli	control	0	8	42	0.9	6	17.004	6.66667	0.392063	25	5	5	4.5	1	1	0	1	0	1	3	43	10	7	408700	1	32	2	0	1	0	0	0	0	0	40	1	0	0	16	1	0	0	12.9207	0	Ragi
103173	10317	2014	Koppa	Yadavanahalli	control	0	4	40	0.5	0.5	1.82186	1	0.548889	25	5	5	4.5	1	1	0	1	0	1	3	43	10	7	408700	1	32	2	0	1	0	0	0	0	0	40	1	0	0	16	1	0	0	12.9207	0	Horsegram
103192	10319	2013	Koppa	Byadaramallenahalli	Helpline	1	9	40	0.25	0	4.04858	0	0	40	3.5	1.25	0	1	1	0	1	0	0	1	53	9	10	69600	0	8	2	0	1	0	0	0	0	0	50	0	1	0	30	0	1	0	11.1505	1	Redgram
103191	10319	2013	Koppa	Byadaramallenahalli	Helpline	1	8	42	0.86	0	17.004	0	0	40	3.5	1.25	0	1	1	0	1	0	0	1	53	9	10	69600	0	8	2	0	1	0	0	0	0	0	50	0	1	0	30	0	1	0	11.1505	0	Ragi
103191	10319	2014	Koppa	Byadaramallenahalli	Helpline	1	8	48	2	13	21.0526	6.5	0.30875	40	3.5	3.5	0	1	1	0	1	0	0	1	54	9	10	69600	1	8	2	0	1	0	0	0	0	0	50	0	1	0	30	0	1	0	11.1505	0	Ragi
103193	10319	2014	Koppa	Byadaramallenahalli	Helpline	1	4	40	0.56	0.7	1.82186	1.25	0.686111	40	3.5	3.5	0	1	1	0	1	0	0	1	54	9	10	69600	1	8	2	0	1	0	0	0	0	0	50	0	1	0	30	0	1	0	11.1505	0	Horsegram
103192	10319	2014	Koppa	Byadaramallenahalli	Helpline	1	9	40	0.5	2	4.04858	4	0.988	40	3.5	3.5	0	1	1	0	1	0	0	1	54	9	10	69600	1	8	2	0	1	0	0	0	0	0	50	0	1	0	30	0	1	0	11.1505	1	Redgram
103201	10320	2013	Koppa	Byadaramallenahalli	Helpline	1	4	40	2	1.25	1.82186	0.625	0.343055	40	3	3	0	1	1	0	1	0	0	1	60	0	4	86500	0	8	2	0	1	0	0	0	0	0	60	0	0	1	30	0	1	0	11.3679	0	Horsegram
103202	10320	2013	Koppa	Byadaramallenahalli	Helpline	1	8	28	0.88	0	16.1943	0	0	40	3	3	0	1	1	0	1	0	0	1	60	0	4	86500	0	8	2	0	1	0	0	0	0	0	60	0	0	1	30	0	1	0	11.3679	0	Ragi
103202	10320	2014	Koppa	Byadaramallenahalli	Helpline	1	8	54	1.33	10	15.7895	7.5188	0.476191	40	3	3	0	1	1	0	1	0	0	1	61	0	4	86500	1	8	2	0	1	0	0	0	0	0	60	0	0	1	30	0	1	0	11.3679	0	Ragi
103203	10320	2014	Koppa	Byadaramallenahalli	Helpline	1	9	40	0.4	0.7	4.04858	1.75	0.43225	40	3	3	0	1	1	0	1	0	0	1	61	0	4	86500	1	8	2	0	1	0	0	0	0	0	60	0	0	1	30	0	1	0	11.3679	1	Redgram
103201	10320	2014	Koppa	Byadaramallenahalli	Helpline	1	4	40	0.5	0.8	1.82186	1.6	0.878222	40	3	3	0	1	1	0	1	0	0	1	61	0	4	86500	1	8	2	0	1	0	0	0	0	0	60	0	0	1	30	0	1	0	11.3679	0	Horsegram
103212	10321	2013	Koppa	Byadaramallenahalli	Helpline	1	9	5	0.5	0	6.07287	0	0	40	2.83	2.83	1.83	1	1	0	1	0	1	0	68	5	2	105300	0	8	2	0	1	0	0	0	0	1	60	0	0	1	30	0	1	0	11.5646	1	Redgram
103211	10321	2013	Koppa	Byadaramallenahalli	Helpline	1	8	29	0.5	0	12.9555	0	0	40	2.83	2.83	1.83	1	1	0	1	0	1	0	68	5	2	105300	0	8	2	0	1	0	0	0	0	1	60	0	0	1	30	0	1	0	11.5646	0	Ragi
103211	10321	2014	Koppa	Byadaramallenahalli	Helpline	1	8	48	2	20	21.0526	10	0.475	40	3.83	3.83	1.83	1	1	0	1	0	1	0	69	5	2	105300	1	8	2	0	1	0	0	0	0	1	60	0	0	1	30	0	1	0	11.5646	0	Ragi
103213	10321	2014	Koppa	Byadaramallenahalli	Helpline	1	4	40	0.68	1	1.82186	1.47059	0.80719	40	3.83	3.83	1.83	1	1	0	1	0	1	0	69	5	2	105300	1	8	2	0	1	0	0	0	0	1	60	0	0	1	30	0	1	0	11.5646	0	Horsegram
103212	10321	2014	Koppa	Byadaramallenahalli	Helpline	1	9	40	0.6	1	4.04858	1.66667	0.411667	40	3.83	3.83	1.83	1	1	0	1	0	1	0	69	5	2	105300	1	8	2	0	1	0	0	0	0	1	60	0	0	1	30	0	1	0	11.5646	1	Redgram
103321	10332	2013	Koppa	Halenahalli	Helpline	1	8	42	2.57	0	17.004	0	0	30	5	5	2	0	1	0	1	0	0	1	45	7	4	18100	0	13	2	0	1	0	0	0	0	0	40	1	0	0	30	0	1	0	9.80372	0	Ragi
103323	10332	2014	Koppa	Halenahalli	Helpline	1	8	42	2	10	17.004	5	0.294048	30	5	6	2	0	1	0	1	0	0	1	46	7	4	18100	1	13	2	0	1	0	0	0	0	0	40	1	0	0	30	0	1	0	9.80372	0	Ragi
103322	10332	2014	Koppa	Halenahalli	Helpline	1	9	40	1	3	4.04858	3	0.741	30	5	6	2	0	1	0	1	0	0	1	46	7	4	18100	1	13	2	0	1	0	0	0	0	0	40	1	0	0	30	0	1	0	9.80372	1	Redgram
103321	10332	2014	Koppa	Halenahalli	Helpline	1	8	42	1	7	17.004	7	0.411667	30	5	6	2	0	1	0	1	0	0	1	46	7	4	18100	1	13	2	0	1	0	0	0	0	0	40	1	0	0	30	0	1	0	9.80372	0	Ragi
103342	10334	2013	Koppa	Halenahalli	control	0	9	40	1	0	4.04858	0	0	30	7	7	3	0	0	0	1	0	1	1	45	12	1	25400	0	13	2	0	1	0	0	0	0	0	40	1	0	0	30	0	1	0	10.1425	1	Redgram
103341	10334	2013	Koppa	Halenahalli	control	0	8	47	2.63	0	20.2429	0	0	30	7	7	3	0	0	0	1	0	1	1	45	12	1	25400	0	13	2	0	1	0	0	0	0	0	40	1	0	0	30	0	1	0	10.1425	0	Ragi
103342	10334	2014	Koppa	Halenahalli	control	0	9	40	0.75	1	4.04858	1.33333	0.329333	30	7	7	3	0	0	0	1	0	1	1	46	12	1	25400	1	13	2	0	1	0	0	0	0	0	40	1	0	0	30	0	1	0	10.1425	1	Redgram
103341	10334	2014	Koppa	Halenahalli	control	0	8	47	3	18	20.2429	6	0.2964	30	7	7	3	0	0	0	1	0	1	1	46	12	1	25400	1	13	2	0	1	0	0	0	0	0	40	1	0	0	30	0	1	0	10.1425	0	Ragi
103401	10340	2013	Koppa	Honnashettihalli	control	0	8	42	0.43	0	17.004	0	0	15	2	2	1.5	0	0	0	0	0	0	1	40	0	2	2500	0	14	2	0	1	0	0	0	0	0	40	1	0	0	0	0	0	0	7.82445	0	Ragi
103403	10340	2014	Koppa	Honnashettihalli	control	0	9	40	0.3	0.5	4.04858	1.66667	0.411667	15	2	2	1.5	0	0	0	0	0	0	1	41	0	2	2500	1	14	2	0	1	0	0	0	0	0	40	1	0	0	0	0	0	0	7.82445	1	Redgram
103401	10340	2014	Koppa	Honnashettihalli	control	0	8	26	0.25	5	20.2429	20	0.988	15	2	2	1.5	0	0	0	0	0	0	1	41	0	2	2500	1	14	2	0	1	0	0	0	0	0	40	1	0	0	0	0	0	0	7.82445	0	Ragi
103402	10340	2014	Koppa	Honnashettihalli	control	0	7	64	0.25	6	24.2915	24	0.988	15	2	2	1.5	0	0	0	0	0	0	1	41	0	2	2500	1	14	2	0	1	0	0	0	0	0	40	1	0	0	0	0	0	0	7.82445	0	Paddy
103411	10341	2013	Koppa	Honnashettihalli	Helpline	1	8	42	1	1	17.004	1	0.05881	45	2	1	1	1	1	0	1	0	0	1	63	0	4	71500	0	14	2	0	1	0	0	0	0	0	60	0	0	1	45	0	0	1	11.1775	0	Ragi
103413	10341	2014	Koppa	Honnashettihalli	Helpline	1	9	71	1	3	7.28745	3	0.411667	45	2	2	1	1	1	0	1	0	0	1	64	0	4	71500	1	14	2	0	1	0	0	0	0	0	60	0	0	1	45	0	0	1	11.1775	1	Redgram
103414	10341	2014	Koppa	Honnashettihalli	Helpline	1	8	26	0.5	8.8	20.2429	17.6	0.86944	45	2	2	1	1	1	0	1	0	0	1	64	0	4	71500	1	14	2	0	1	0	0	0	0	0	60	0	0	1	45	0	0	1	11.1775	0	Ragi
103412	10341	2014	Koppa	Honnashettihalli	Helpline	1	4	70	0.5	0.75	3.23887	1.5	0.463125	45	2	2	1	1	1	0	1	0	0	1	64	0	4	71500	1	14	2	0	1	0	0	0	0	0	60	0	0	1	45	0	0	1	11.1775	0	Horsegram
103411	10341	2014	Koppa	Honnashettihalli	Helpline	1	8	2	0.8	11	14.9798	13.75	0.917905	45	2	2	1	1	1	0	1	0	0	1	64	0	4	71500	1	14	2	0	1	0	0	0	0	0	60	0	0	1	45	0	0	1	11.1775	0	Ragi
103432	10343	2013	Koppa	Konankere	Helpline	1	9	40	0.5	0.2	4.04858	0.4	0.0988	20	14	11	0	0	1	0	1	0	1	1	40	9	4	17700	0	17	2	0	1	0	0	0	0	0	40	1	0	0	16	1	0	0	9.78138	1	Redgram
103431	10343	2013	Koppa	Konankere	Helpline	1	8	6	4.29	0	17.004	0	0	20	14	11	0	0	1	0	1	0	1	1	40	9	4	17700	0	17	2	0	1	0	0	0	0	0	40	1	0	0	16	1	0	0	9.78138	0	Ragi
103431	10343	2014	Koppa	Konankere	Helpline	1	8	6	3.85	40	17.004	10.3896	0.611008	20	14	11	4	0	1	0	1	0	1	1	41	9	4	17700	1	17	2	0	1	0	0	0	0	0	40	1	0	0	16	1	0	0	9.78138	0	Ragi
103432	10343	2014	Koppa	Konankere	Helpline	1	9	71	0.5	1	7.28745	2	0.274444	20	14	11	4	0	1	0	1	0	1	1	41	9	4	17700	1	17	2	0	1	0	0	0	0	0	40	1	0	0	16	1	0	0	9.78138	1	Redgram
103441	10344	2013	Koppa	Konankere	control	0	8	42	0.86	0.3	17.004	0.348837	0.020515	50	2.5	2.5	0	0	0	0	1	0	0	1	70	0	7	2800	0	17	2	0	1	0	0	0	0	0	60	0	0	1	45	0	0	1	7.93773	0	Ragi
103441	10344	2014	Koppa	Konankere	control	0	8	42	0.9	15	17.004	16.6667	0.980159	50	2.5	2.5	1.5	0	0	0	1	0	0	1	71	0	7	2800	1	17	2	0	1	0	0	0	0	0	60	0	0	1	45	0	0	1	7.93773	0	Ragi
103442	10344	2014	Koppa	Konankere	control	0	9	40	1	0.03	4.04858	0.03	0.00741	50	2.5	2.5	1.5	0	0	0	1	0	0	1	71	0	7	2800	1	17	2	0	1	0	0	0	0	0	60	0	0	1	45	0	0	1	7.93773	1	Redgram
103451	10345	2013	Koppa	Konankere	Helpline	1	8	42	0.42	5	17.004	11.9048	0.700113	50	4.5	4.5	0	1	1	0	3	0	1	2	65	7	5	63400	0	17	2	0	1	0	0	0	0	1	60	0	0	1	45	0	0	1	11.0572	0	Ragi
103452	10345	2013	Koppa	Konankere	Helpline	1	9	40	0.89	0	4.04858	0	0	50	4.5	4.5	0	1	1	0	3	0	1	2	65	7	5	63400	0	17	2	0	1	0	0	0	0	1	60	0	0	1	45	0	0	1	11.0572	1	Redgram
103452	10345	2014	Koppa	Konankere	Helpline	1	9	40	0.25	0	4.04858	0	0	50	4.5	8	3	1	1	0	3	0	1	2	66	7	5	63400	1	17	2	0	1	0	0	0	0	1	60	0	0	1	45	0	0	1	11.0572	1	Redgram
103451	10345	2014	Koppa	Konankere	Helpline	1	8	42	3.5	35	17.004	10	0.588095	50	4.5	8	3	1	1	0	3	0	1	2	66	7	5	63400	1	17	2	0	1	0	0	0	0	1	60	0	0	1	45	0	0	1	11.0572	0	Ragi
103463	10346	2013	Koppa	Konankere	Helpline	1	8	40	0.83	0	12.9555	0	0	20	2.5	2.5	0	1	0	1	1	0	1	0	50	0	7	56500	0	17	2	0	1	0	0	0	0	1	50	0	1	0	16	1	0	0	10.942	0	Ragi
103461	10346	2013	Koppa	Konankere	Helpline	1	8	42	0.75	4	17.004	5.33333	0.313651	20	2.5	2.5	0	1	0	1	1	0	1	0	50	0	7	56500	0	17	2	0	1	0	0	0	0	1	50	0	1	0	16	1	0	0	10.942	0	Ragi
103462	10346	2013	Koppa	Konankere	Helpline	1	9	40	0.38	0	4.04858	0	0	20	2.5	2.5	0	1	0	1	1	0	1	0	50	0	7	56500	0	17	2	0	1	0	0	0	0	1	50	0	1	0	16	1	0	0	10.942	1	Redgram
103461	10346	2014	Koppa	Konankere	Helpline	1	8	56	0.9	8	14.9798	8.88889	0.593393	20	2.5	2.5	1	1	0	1	1	0	1	0	51	0	7	56500	1	17	2	0	1	0	0	0	0	1	50	0	1	0	16	1	0	0	10.942	0	Ragi
103464	10346	2014	Koppa	Konankere	Helpline	1	8	2	0.75	8	14.9798	10.6667	0.712072	20	2.5	2.5	1	1	0	1	1	0	1	0	51	0	7	56500	1	17	2	0	1	0	0	0	0	1	50	0	1	0	16	1	0	0	10.942	0	Ragi
103463	10346	2014	Koppa	Konankere	Helpline	1	8	40	0.67	4	12.9555	5.97015	0.460821	20	2.5	2.5	1	1	0	1	1	0	1	0	51	0	7	56500	1	17	2	0	1	0	0	0	0	1	50	0	1	0	16	1	0	0	10.942	0	Ragi
103462	10346	2014	Koppa	Konankere	Helpline	1	9	40	0.6	1.2	4.04858	2	0.494	20	2.5	2.5	1	1	0	1	1	0	1	0	51	0	7	56500	1	17	2	0	1	0	0	0	0	1	50	0	1	0	16	1	0	0	10.942	1	Redgram
103492	10349	2013	Koppa	Konankere	control	0	9	40	0.5	0.5	4.04858	1	0.247	35	8	8	5	1	1	0	2	0	1	1	55	7	4	660000	0	17	2	0	1	0	0	0	0	0	50	0	1	0	30	0	1	0	13.4	1	Redgram
103491	10349	2013	Koppa	Konankere	control	0	8	42	1.71	10	17.004	5.84795	0.343915	35	8	8	5	1	1	0	2	0	1	1	55	7	4	660000	0	17	2	0	1	0	0	0	0	0	50	0	1	0	30	0	1	0	13.4	0	Ragi
103491	10349	2014	Koppa	Konankere	control	0	8	10	2	25	18.2186	12.5	0.686111	35	8	8	5	1	1	0	2	0	1	1	56	7	4	660000	1	17	2	0	1	0	0	0	0	0	50	0	1	0	30	0	1	0	13.4	0	Ragi
103492	10349	2014	Koppa	Konankere	control	0	9	40	0.5	0.5	4.04858	1	0.247	35	8	8	5	1	1	0	2	0	1	1	56	7	4	660000	1	17	2	0	1	0	0	0	0	0	50	0	1	0	30	0	1	0	13.4	1	Redgram
103493	10349	2014	Koppa	Konankere	control	0	4	67	0.25	2.2	9.7166	8.8	0.905667	35	8	8	5	1	1	0	2	0	1	1	56	7	4	660000	1	17	2	0	1	0	0	0	0	0	50	0	1	0	30	0	1	0	13.4	0	Horsegram
104153	10415	2013	Nallur	sorekayipente	Helpline	1	9	40	0.3	0	4.04858	0	0	30	6.5	6.5	1	0	0	0	1	0	0	1	50	0	8	4200	0	47	3	0	0	1	0	0	0	0	50	0	1	0	30	0	1	0	8.34308	1	Redgram
104151	10415	2013	Nallur	sorekayipente	Helpline	1	8	42	2.7	10	17.004	3.7037	0.217813	30	6.5	6.5	1	0	0	0	1	0	0	1	50	0	8	4200	0	47	3	0	0	1	0	0	0	0	50	0	1	0	30	0	1	0	8.34308	0	Ragi
104152	10415	2013	Nallur	sorekayipente	Helpline	1	4	40	0.38	0.5	1.82186	1.31579	0.722222	30	6.5	6.5	1	0	0	0	1	0	0	1	50	0	8	4200	0	47	3	0	0	1	0	0	0	0	50	0	1	0	30	0	1	0	8.34308	0	Horsegram
104153	10415	2014	Nallur	sorekayipente	Helpline	1	9	40	0.5	0	4.04858	0	0	30	6.5	6.5	2.5	0	0	0	0	0	0	0	51	0	8	4200	1	47	3	0	0	1	0	0	0	0	50	0	1	0	30	0	1	0	8.34308	1	Redgram
104151	10415	2014	Nallur	sorekayipente	Helpline	1	8	28	2.14	20	16.1943	9.34579	0.577103	30	6.5	6.5	2.5	0	0	0	0	0	0	0	51	0	8	4200	1	47	3	0	0	1	0	0	0	0	50	0	1	0	30	0	1	0	8.34308	0	Ragi
104171	10417	2013	Nallur	sorekayipente	Helpline	1	8	28	3.6	0	16.1943	0	0	40	7	7	3	1	0	0	1	0	1	2	55	4	4	659100	0	47	3	0	0	1	0	0	0	0	50	0	1	0	30	0	1	0	13.3986	0	Ragi
104171	10417	2014	Nallur	sorekayipente	Helpline	1	8	42	3	23	17.004	7.66667	0.450873	40	7	6	4.5	0	0	0	0	0	0	0	56	4	4	659100	1	47	3	0	0	1	0	0	0	0	50	0	1	0	30	0	1	0	13.3986	0	Ragi
104172	10417	2014	Nallur	sorekayipente	Helpline	1	4	40	0.83	0.8	1.82186	0.963855	0.52905	40	7	6	4.5	0	0	0	0	0	0	0	56	4	4	659100	1	47	3	0	0	1	0	0	0	0	50	0	1	0	30	0	1	0	13.3986	0	Horsegram
104212	10421	2013	Nallur	kallugudi	Helpline	1	8	28	1.8	0	16.1943	0	0	25	5	4.5	0	0	0	0	1	0	0	1	40	5	6	5000	0	36	3	0	0	1	0	0	0	0	40	1	0	0	16	1	0	0	8.51739	0	Ragi
104211	10421	2013	Nallur	kallugudi	Helpline	1	9	40	0.5	0	4.04858	0	0	25	5	4.5	0	0	0	0	1	0	0	1	40	5	6	5000	0	36	3	0	0	1	0	0	0	0	40	1	0	0	16	1	0	0	8.51739	1	Redgram
104213	10421	2013	Nallur	kallugudi	Helpline	1	4	40	2	0.5	1.82186	0.25	0.137222	25	5	4.5	0	0	0	0	1	0	0	1	40	5	6	5000	0	36	3	0	0	1	0	0	0	0	40	1	0	0	16	1	0	0	8.51739	0	Horsegram
104211	10421	2014	Nallur	kallugudi	Helpline	1	9	71	1	0	7.28745	0	0	25	5	4	0	0	0	0	0	0	0	0	41	5	6	5000	1	36	3	0	0	1	0	0	0	0	40	1	0	0	16	1	0	0	8.51739	1	Redgram
104212	10421	2014	Nallur	kallugudi	Helpline	1	8	29	2.7	12	12.9555	4.44444	0.343056	25	5	4	0	0	0	0	0	0	0	0	41	5	6	5000	1	36	3	0	0	1	0	0	0	0	40	1	0	0	16	1	0	0	8.51739	0	Ragi
104221	10422	2013	Nallur	Anupanakunte	Helpline	1	8	28	1.35	2	16.1943	1.48148	0.091481	27	4	4	0.5	0	1	0	1	0	1	2	40	0	4	18200	0	3	3	0	0	1	0	0	0	0	40	1	0	0	16	1	0	0	9.80923	0	Ragi
104221	10422	2014	Nallur	Anupanakunte	Helpline	1	8	6	1.5	13	17.004	8.66667	0.509682	27	4	4.75	2	0	0	0	0	0	0	0	41	0	4	18200	1	3	3	0	0	1	0	0	0	0	40	1	0	0	16	1	0	0	9.80923	0	Ragi
104222	10422	2014	Nallur	Anupanakunte	Helpline	1	7	1	0.25	4	19.6073	16	0.816023	27	4	4.75	2	0	0	0	0	0	0	0	41	0	4	18200	1	3	3	0	0	1	0	0	0	0	40	1	0	0	16	1	0	0	9.80923	0	Paddy
104251	10425	2013	Nallur	Tonachinahalli	Helpline	1	8	28	5.14	0	16.1943	0	0	15	10	15	3	1	0	0	1	0	1	0	30	12	6	358000	0	30	3	0	0	1	0	0	0	0	30	0	0	0	0	0	0	0	12.7883	0	Ragi
104252	10425	2013	Nallur	Tonachinahalli	Helpline	1	7	1	1	0	19.6073	0	0	15	10	15	3	1	0	0	1	0	1	0	30	12	6	358000	0	30	3	0	0	1	0	0	0	0	30	0	0	0	0	0	0	0	12.7883	0	Paddy
104253	10425	2013	Nallur	Tonachinahalli	Helpline	1	9	40	1.25	0	4.04858	0	0	15	10	15	3	1	0	0	1	0	1	0	30	12	6	358000	0	30	3	0	0	1	0	0	0	0	30	0	0	0	0	0	0	0	12.7883	1	Redgram
104253	10425	2014	Nallur	Tonachinahalli	Helpline	1	9	71	2.025	1	7.28745	0.493827	0.067764	15	10	21	19.75	0	0	0	0	0	0	0	31	12	6	358000	1	30	3	0	0	1	0	0	0	0	30	0	0	0	0	0	0	0	12.7883	1	Redgram
104251	10425	2014	Nallur	Tonachinahalli	Helpline	1	8	48	8	45	21.0526	5.625	0.267188	15	10	21	19.75	0	0	0	0	0	0	0	31	12	6	358000	1	30	3	0	0	1	0	0	0	0	30	0	0	0	0	0	0	0	12.7883	0	Ragi
104254	10425	2014	Nallur	Tonachinahalli	Helpline	1	4	70	0.225	0	3.23887	0	0	15	10	21	19.75	0	0	0	0	0	0	0	31	12	6	358000	1	30	3	0	0	1	0	0	0	0	30	0	0	0	0	0	0	0	12.7883	0	Horsegram
104252	10425	2014	Nallur	Tonachinahalli	Helpline	1	7	65	4	25	29.1498	6.25	0.21441	15	10	21	19.75	0	0	0	0	0	0	0	31	12	6	358000	1	30	3	0	0	1	0	0	0	0	30	0	0	0	0	0	0	0	12.7883	0	Paddy
104272	10427	2013	Nallur	Tonachinahalli	Helpline	1	8	47	3.6	15	20.2429	4.16667	0.205833	20	8.75	8.75	5.75	0	1	0	2	0	1	1	42	12	4	65000	0	30	3	0	0	1	0	0	0	0	40	1	0	0	16	1	0	0	11.0822	0	Ragi
104271	10427	2013	Nallur	Tonachinahalli	Helpline	1	4	40	2.4	0.5	1.82186	0.208333	0.114352	20	8.75	8.75	5.75	0	1	0	2	0	1	1	42	12	4	65000	0	30	3	0	0	1	0	0	0	0	40	1	0	0	16	1	0	0	11.0822	0	Horsegram
104273	10427	2014	Nallur	Tonachinahalli	Helpline	1	7	1	2.4	24	26.9231	10	0.371429	20	8.75	8.75	5.75	0	0	0	0	0	0	0	44	12	4	65000	1	30	3	0	0	1	0	0	0	0	40	1	0	0	16	1	0	0	11.0822	0	Paddy
104272	10427	2014	Nallur	Tonachinahalli	Helpline	1	8	48	3.2	25	21.0526	7.8125	0.371094	20	8.75	8.75	5.75	0	0	0	0	0	0	0	44	12	4	65000	1	30	3	0	0	1	0	0	0	0	40	1	0	0	16	1	0	0	11.0822	0	Ragi
104274	10427	2014	Nallur	Tonachinahalli	Helpline	1	9	5	1.31	1.75	6.07287	1.33588	0.219975	20	8.75	8.75	5.75	0	0	0	0	0	0	0	44	12	4	65000	1	30	3	0	0	1	0	0	0	0	40	1	0	0	16	1	0	0	11.0822	1	Redgram
104331	10433	2013	Nallur	sathenahalli	Helpline	1	8	29	1.29	0.2	12.9555	0.155039	0.011967	30	4	4	0.5	1	1	0	1	0	1	1	50	4	4	358000	0	44	3	0	0	1	0	0	0	0	50	0	1	0	30	0	1	0	12.7883	0	Ragi
104331	10433	2014	Nallur	sathenahalli	Helpline	1	8	28	1.71	6	16.1943	3.50877	0.216667	30	4	4.5	1	0	0	0	0	0	0	0	51	4	4	358000	1	44	3	0	0	1	0	0	0	0	50	0	1	0	30	0	1	0	12.7883	0	Ragi
104452	10445	2013	Nallur	Gadiyankanahalli	Helpline	1	9	40	0.12	0	4.04858	0	0	50	6.5	6.5	2	1	1	0	1	0	2	1	68	8	5	575200	0	11	3	0	0	1	0	0	0	0	60	0	0	1	45	0	0	1	13.2625	1	Redgram
104451	10445	2013	Nallur	Gadiyankanahalli	Helpline	1	8	56	0.85	0	14.9798	0	0	50	6.5	6.5	2	1	1	0	1	0	2	1	68	8	5	575200	0	11	3	0	0	1	0	0	0	0	60	0	0	1	45	0	0	1	13.2625	0	Ragi
104452	10445	2014	Nallur	Gadiyankanahalli	Helpline	1	9	40	0.5	0.7	4.04858	1.4	0.3458	50	6.5	5	5	0	0	0	0	0	0	0	69	8	5	575200	1	11	3	0	0	1	0	0	0	0	60	0	0	1	45	0	0	1	13.2625	1	Redgram
104451	10445	2014	Nallur	Gadiyankanahalli	Helpline	1	8	10	0.9	11	18.2186	12.2222	0.670864	50	6.5	5	5	0	0	0	0	0	0	0	69	8	5	575200	1	11	3	0	0	1	0	0	0	0	60	0	0	1	45	0	0	1	13.2625	0	Ragi
104492	10449	2013	Nallur	Ranganahalli	Helpline	1	8	28	6.6	15	16.1943	2.27273	0.140341	40	20	20	5	0	1	0	2	0	0	2	60	5	5	13450	0	24	3	0	0	1	0	0	0	0	60	0	0	1	30	0	1	0	9.50681	0	Ragi
104491	10449	2013	Nallur	Ranganahalli	Helpline	1	9	40	2	1	4.04858	0.5	0.1235	40	20	20	5	0	1	0	2	0	0	2	60	5	5	13450	0	24	3	0	0	1	0	0	0	0	60	0	0	1	30	0	1	0	9.50681	1	Redgram
104493	10449	2013	Nallur	Ranganahalli	Helpline	1	4	40	2	1	1.82186	0.5	0.274444	40	20	20	5	0	1	0	2	0	0	2	60	5	5	13450	0	24	3	0	0	1	0	0	0	0	60	0	0	1	30	0	1	0	9.50681	0	Horsegram
104492	10449	2014	Nallur	Ranganahalli	Helpline	1	8	40	6.86	30	12.9555	4.37318	0.337555	40	20	15	5	0	0	0	0	0	0	0	61	5	5	13450	1	24	3	0	0	1	0	0	0	0	60	0	0	1	30	0	1	0	9.50681	0	Ragi
104491	10449	2014	Nallur	Ranganahalli	Helpline	1	9	40	2	2	4.04858	1	0.247	40	20	15	5	0	0	0	0	0	0	0	61	5	5	13450	1	24	3	0	0	1	0	0	0	0	60	0	0	1	30	0	1	0	9.50681	1	Redgram
104522	10452	2013	Nallur	Ranganahalli	Helpline	1	9	40	1.11	0.1	4.04858	0.09009	0.022252	20	7.5	9	0	1	1	0	3	0	1	1	40	10	3	1600000	0	24	3	0	0	1	0	0	0	1	40	1	0	0	16	1	0	0	14.2704	1	Redgram
104521	10452	2013	Nallur	Ranganahalli	Helpline	1	8	54	1.33	0	15.7895	0	0	20	7.5	9	0	1	1	0	3	0	1	1	40	10	3	1600000	0	24	3	0	0	1	0	0	0	1	40	1	0	0	16	1	0	0	14.2704	0	Ragi
104521	10452	2014	Nallur	Ranganahalli	Helpline	1	8	28	0.9	10	16.1943	11.1111	0.686111	20	7.5	7.5	7.5	0	0	0	0	0	0	0	41	10	3	1600000	1	24	3	0	0	1	0	0	0	0	40	1	0	0	16	1	0	0	14.2704	0	Ragi
104522	10452	2014	Nallur	Ranganahalli	Helpline	1	9	72	1	0	6.07287	0	0	20	7.5	7.5	7.5	0	0	0	0	0	0	0	41	10	3	1600000	1	24	3	0	0	1	0	0	0	0	40	1	0	0	16	1	0	0	14.2704	1	Redgram
104552	10455	2013	Nallur	Nallur	Helpline	1	7	65	0.5	14	29.1498	28	0.960556	40	3	4	1	1	1	0	1	0	1	1	62	7	3	1100000	0	22	3	0	0	1	0	0	0	1	60	0	0	1	30	0	1	0	13.8916	0	Paddy
104553	10455	2013	Nallur	Nallur	Helpline	1	9	72	0.2	0.08	6.07287	0.4	0.065867	40	3	4	1	1	1	0	1	0	1	1	62	7	3	1100000	0	22	3	0	0	1	0	0	0	1	60	0	0	1	30	0	1	0	13.8916	1	Redgram
104551	10455	2013	Nallur	Nallur	Helpline	1	7	62	0.5	14	27.5304	26	0.944412	40	3	4	1	1	1	0	1	0	1	1	62	7	3	1100000	0	22	3	0	0	1	0	0	0	1	60	0	0	1	30	0	1	0	13.8916	0	Paddy
104551	10455	2014	Nallur	Nallur	Helpline	1	7	62	1	25	27.5304	25	0.908088	40	3	4	3	0	0	0	0	0	0	0	63	7	3	1100000	1	22	3	0	0	1	0	0	0	0	60	0	0	1	30	0	1	0	13.8916	0	Paddy
104553	10455	2014	Nallur	Nallur	Helpline	1	9	72	0.5	0	6.07287	0	0	40	3	4	3	0	0	0	0	0	0	0	63	7	3	1100000	1	22	3	0	0	1	0	0	0	0	60	0	0	1	30	0	1	0	13.8916	1	Redgram
104561	10456	2013	Nallur	Nallur	Helpline	1	8	42	1.7	5	17.004	2.94118	0.172969	40	8	5	3	1	1	0	1	0	1	1	61	2	6	377900	0	22	3	0	0	1	0	0	0	0	60	0	0	1	30	0	1	0	12.8424	0	Ragi
104561	10456	2014	Nallur	Nallur	Helpline	1	8	28	2.5	7	16.1943	2.8	0.1729	40	8	6	3	0	0	0	0	0	0	0	62	2	6	377900	1	22	3	0	0	1	0	0	0	0	60	0	0	1	30	0	1	0	12.8424	0	Ragi
104582	10458	2013	Nallur	Nallur	Helpline	1	9	40	1.6	0.5	4.04858	0.3125	0.077188	10	12	12	10	1	1	0	3	0	1	1	32	10	7	931500	0	22	3	0	0	1	0	0	0	0	30	0	0	0	0	0	0	0	13.7445	1	Redgram
104581	10458	2013	Nallur	Nallur	Helpline	1	8	6	1.71	10	17.004	5.84795	0.343915	10	12	12	10	1	1	0	3	0	1	1	32	10	7	931500	0	22	3	0	0	1	0	0	0	0	30	0	0	0	0	0	0	0	13.7445	0	Ragi
104583	10458	2014	Nallur	Nallur	Helpline	1	7	37	1	12	32.3887	12	0.3705	10	13	13	12	0	0	0	0	0	0	0	33	10	7	931500	1	22	3	0	0	1	0	0	0	0	30	0	0	0	0	0	0	0	13.7445	0	Paddy
104582	10458	2014	Nallur	Nallur	Helpline	1	9	71	1.2	0	7.28745	0	0	10	13	13	12	0	0	0	0	0	0	0	33	10	7	931500	1	22	3	0	0	1	0	0	0	0	30	0	0	0	0	0	0	0	13.7445	1	Redgram
104601	10460	2013	Nallur	Anthapura	Helpline	1	8	6	1.71	1	17.004	0.584795	0.034392	20	10	10	0	1	1	0	1	0	1	1	32	9	10	250700	0	2	3	0	0	1	0	0	0	1	30	0	0	0	16	1	0	0	12.432	0	Ragi
104603	10460	2014	Nallur	Anthapura	Helpline	1	9	40	0.5	0	4.04858	0	0	20	10	10	6.5	0	0	0	0	0	0	0	56	9	10	250700	1	2	3	0	0	1	0	0	0	0	50	0	1	0	16	1	0	0	12.432	1	Redgram
104602	10460	2014	Nallur	Anthapura	Helpline	1	8	28	1.29	10	16.1943	7.75194	0.478682	20	10	10	6.5	0	0	0	0	0	0	0	56	9	10	250700	1	2	3	0	0	1	0	0	0	0	50	0	1	0	16	1	0	0	12.432	0	Ragi
104601	10460	2014	Nallur	Anthapura	Helpline	1	8	28	1.5	10	16.1943	6.66667	0.411667	20	10	10	6.5	0	0	0	0	0	0	0	56	9	10	250700	1	2	3	0	0	1	0	0	0	0	50	0	1	0	16	1	0	0	12.432	0	Ragi
105011	10501	2013	Nittur	Benachigere	Helpline	1	8	48	0.364286	0.5	21.0526	1.37255	0.065196	35	0.425	3.225	0	0	1	0	2	0	0	1	55	0	5	6650	0	6	4	0	0	0	1	0	0	0	50	0	1	0	30	0	1	0	8.80252	0	Ragi
105011	10501	2014	Nittur	Benachigere	Helpline	1	8	28	0.36	2	16.1943	5.55556	0.343055	35	0.425	3.225	0	0	1	0	2	0	0	1	56	0	5	6650	1	6	4	0	0	0	1	0	0	0	50	0	1	0	30	0	1	0	8.80252	0	Ragi
105061	10506	2013	Nittur	Benachigere	Helpline	1	8	56	1.125	0	14.9798	0	0	45	4.5	3.25	1.75	1	1	0	0	0	0	1	60	10	6	107700	0	6	4	0	0	0	1	0	0	1	60	0	0	1	45	0	0	1	11.5871	0	Ragi
105062	10506	2014	Nittur	Benachigere	Helpline	1	9	40	0.75	1.2	4.04858	1.6	0.3952	45	4.5	4.75	1.75	1	1	0	0	0	0	1	61	10	6	107700	1	6	4	0	0	0	1	0	0	1	60	0	0	1	45	0	0	1	11.5871	1	Redgram
105061	10506	2014	Nittur	Benachigere	Helpline	1	8	28	1.8	5	16.1943	2.77778	0.171528	45	4.5	4.75	1.75	1	1	0	0	0	0	1	61	10	6	107700	1	6	4	0	0	0	1	0	0	1	60	0	0	1	45	0	0	1	11.5871	0	Ragi
105072	10507	2013	Nittur	Benachigere	Helpline	1	9	40	0.075	0	4.04858	0	0	25	2.5	1.75	1.75	1	1	0	1	0	1	0	48	10	6	63300	0	6	4	0	0	0	1	0	0	1	40	1	0	0	16	1	0	0	11.0557	1	Redgram
105071	10507	2013	Nittur	Benachigere	Helpline	1	8	6	0.6	5	17.004	8.33333	0.490079	25	2.5	1.75	1.75	1	1	0	1	0	1	0	48	10	6	63300	0	6	4	0	0	0	1	0	0	1	40	1	0	0	16	1	0	0	11.0557	0	Ragi
105071	10507	2014	Nittur	Benachigere	Helpline	1	8	56	0.75	10	14.9798	13.3333	0.89009	25	2.5	1.75	1.75	1	1	0	1	0	1	0	49	10	6	63300	1	6	4	0	0	0	1	0	0	1	40	1	0	0	16	1	0	0	11.0557	0	Ragi
105072	10507	2014	Nittur	Benachigere	Helpline	1	9	40	0.5	0	4.04858	0	0	25	2.5	1.75	1.75	1	1	0	1	0	1	0	49	10	6	63300	1	6	4	0	0	0	1	0	0	1	40	1	0	0	16	1	0	0	11.0557	1	Redgram
105251	10525	2013	Nittur	Bagur	Helpline	1	8	10	0.86	0.25	18.2186	0.290698	0.015956	40	6	6	5	0	0	0	1	0	0	1	64	4	2	3000	0	5	4	0	0	0	1	0	0	0	60	0	0	1	30	0	1	0	8.0067	0	Ragi
105252	10525	2014	Nittur	Bagur	Helpline	1	4	67	0.5	2	7.69231	4	0.52	40	6	6	5	0	0	0	1	0	0	1	65	4	2	3000	1	5	4	0	0	0	1	0	0	0	60	0	0	1	30	0	1	0	8.0067	0	Horsegram
105253	10525	2014	Nittur	Bagur	Helpline	1	9	40	0.5	1.1	4.04858	2.2	0.5434	40	6	6	5	0	0	0	1	0	0	1	65	4	2	3000	1	5	4	0	0	0	1	0	0	0	60	0	0	1	30	0	1	0	8.0067	1	Redgram
105251	10525	2014	Nittur	Bagur	Helpline	1	8	28	2.14	18	16.1943	8.41121	0.519392	40	6	6	5	0	0	0	1	0	0	1	65	4	2	3000	1	5	4	0	0	0	1	0	0	0	60	0	0	1	30	0	1	0	8.0067	0	Ragi
105291	10529	2013	Nittur	Ankapura	Helpline	1	8	10	1.71429	15	18.2186	8.75	0.480278	8	5	6.5	3	1	1	0	2	0	0	1	33	10	3	166500	0	1	4	0	0	0	1	0	0	0	30	0	0	0	0	0	0	0	12.0228	0	Ragi
105291	10529	2014	Nittur	Ankapura	Helpline	1	8	48	0.6	15	26.3158	25	0.95	8	5	6.5	3	1	1	0	2	0	0	1	34	10	3	166500	1	1	4	0	0	0	1	0	0	0	30	0	0	0	0	0	0	0	12.0228	0	Ragi
105292	10529	2014	Nittur	Ankapura	Helpline	1	9	40	0.5	1	4.04858	2	0.494	8	5	6.5	3	1	1	0	2	0	0	1	34	10	3	166500	1	1	4	0	0	0	1	0	0	0	30	0	0	0	0	0	0	0	12.0228	1	Redgram
105322	10532	2013	Nittur	Ankapura	Helpline	1	9	5	0.44	0.15	6.07287	0.340909	0.056136	10	10	10	10	1	1	0	2	0	1	2	38	15	7	192700	0	1	4	0	0	0	1	0	0	1	30	0	0	0	0	0	0	0	12.1689	1	Redgram
105321	10532	2013	Nittur	Ankapura	Helpline	1	8	10	1.82	11	18.2186	6.04396	0.331746	10	10	10	10	1	1	0	2	0	1	2	38	15	7	192700	0	1	4	0	0	0	1	0	0	1	30	0	0	0	0	0	0	0	12.1689	0	Ragi
105322	10532	2014	Nittur	Ankapura	Helpline	1	9	5	3.6	5	6.07287	1.38889	0.228704	10	10	10	10	1	1	0	2	0	1	2	39	15	7	192700	1	1	4	0	0	0	1	0	0	1	30	0	0	0	0	0	0	0	12.1689	1	Redgram
105361	10536	2013	Nittur	Ankapura	Helpline	1	9	5	0.3	0.4	6.07287	1.33333	0.219556	20	9	9	9	1	1	0	2	0	1	1	34	12	5	258000	0	1	4	0	0	0	1	0	0	0	30	0	0	0	16	1	0	0	12.4607	1	Redgram
105361	10536	2014	Nittur	Ankapura	Helpline	1	9	40	0.33	0.75	4.04858	2.27273	0.561364	20	9	13	9	1	1	0	2	0	1	1	35	12	5	258000	1	1	4	0	0	0	1	0	0	0	30	0	0	0	16	1	0	0	12.4607	1	Redgram
105362	10536	2014	Nittur	Ankapura	Helpline	1	8	28	3.43	10	16.1943	2.91545	0.180029	20	9	13	9	1	1	0	2	0	1	1	35	12	5	258000	1	1	4	0	0	0	1	0	0	0	30	0	0	0	16	1	0	0	12.4607	0	Ragi
105502	10550	2013	Nittur	Bommanahalli	Helpline	1	9	40	0.07	0	4.04858	0	0	30	1.25	2	0	0	1	0	0	0	0	1	45	12	4	3800	0	7	4	0	0	0	1	0	0	0	40	1	0	0	30	0	1	0	8.24302	1	Redgram
105501	10550	2013	Nittur	Bommanahalli	Helpline	1	8	28	0.43	0	16.1943	0	0	30	1.25	2	0	0	1	0	0	0	0	1	45	12	4	3800	0	7	4	0	0	0	1	0	0	0	40	1	0	0	30	0	1	0	8.24302	0	Ragi
105502	10550	2014	Nittur	Bommanahalli	Helpline	1	9	40	0.5	0	4.04858	0	0	30	1.25	2.5	1	0	1	0	0	0	0	1	46	12	4	3800	1	7	4	0	0	0	1	0	0	0	40	1	0	0	30	0	1	0	8.24302	1	Redgram
105501	10550	2014	Nittur	Bommanahalli	Helpline	1	8	10	0.86	8	18.2186	9.30233	0.510594	30	1.25	2.5	1	0	1	0	0	0	0	1	46	12	4	3800	1	7	4	0	0	0	1	0	0	0	40	1	0	0	30	0	1	0	8.24302	0	Ragi
106021	10602	2013	S.Kodagihalli	Nagasandara	control	0	8	42	3.56	4	17.004	1.1236	0.066078	20	12	10.5	3	0	1	0	5	0	2	2	35	7	12	134000	0	21	5	0	0	0	0	1	0	0	30	0	0	0	16	1	0	0	11.8056	0	Ragi
106021	10602	2014	S.Kodagihalli	Nagasandara	control	0	8	42	5	60	17.004	12	0.705714	20	12	12	6.5	0	1	0	5	0	2	2	36	7	12	134000	1	21	5	0	0	0	0	1	0	0	30	0	0	0	16	1	0	0	11.8056	0	Ragi
106022	10602	2014	S.Kodagihalli	Nagasandara	control	0	9	40	0.5	0.5	4.04858	1	0.247	20	12	12	6.5	0	1	0	5	0	2	2	36	7	12	134000	1	21	5	0	0	0	0	1	0	0	30	0	0	0	16	1	0	0	11.8056	1	Redgram
106031	10603	2013	S.Kodagihalli	Nagasandara	control	0	8	2	0.67	0	14.9798	0	0	45	1.5	1.25	0	1	1	0	1	0	0	0	65	0	5	209000	0	21	5	0	0	0	0	1	0	0	60	0	0	1	45	0	0	1	12.2501	0	Ragi
106031	10603	2014	S.Kodagihalli	Nagasandara	control	0	8	42	0.5	3	17.004	6	0.352857	45	1.5	1.5	0	1	1	0	1	0	0	0	66	0	5	209000	1	21	5	0	0	0	0	1	0	0	60	0	0	1	45	0	0	1	12.2501	0	Ragi
106032	10603	2014	S.Kodagihalli	Nagasandara	control	0	9	40	0.5	0	4.04858	0	0	45	1.5	1.5	0	1	1	0	1	0	0	0	66	0	5	209000	1	21	5	0	0	0	0	1	0	0	60	0	0	1	45	0	0	1	12.2501	1	Redgram
106041	10604	2013	S.Kodagihalli	Galaga	control	0	7	62	1	20	24.2915	20	0.823333	40	8	8	4	1	1	0	1	1	1	0	54	7	3	232000	0	12	5	0	0	0	0	1	0	0	50	0	1	0	30	0	1	0	12.3545	0	Paddy
106042	10604	2013	S.Kodagihalli	Galaga	control	0	8	42	0.6	6	17.004	10	0.588095	40	8	8	4	1	1	0	1	1	1	0	54	7	3	232000	0	12	5	0	0	0	0	1	0	0	50	0	1	0	30	0	1	0	12.3545	0	Ragi
106041	10604	2014	S.Kodagihalli	Galaga	control	0	7	37	1	30	32.3887	30	0.92625	40	8	8	7	1	1	0	1	1	1	0	57	7	3	232000	1	12	5	0	0	0	0	1	0	0	50	0	1	0	30	0	1	0	12.3545	0	Paddy
106042	10604	2014	S.Kodagihalli	Galaga	control	0	8	42	1.13	8	17.004	7.07965	0.416351	40	8	8	7	1	1	0	1	1	1	0	57	7	3	232000	1	12	5	0	0	0	0	1	0	0	50	0	1	0	30	0	1	0	12.3545	0	Ragi
106043	10604	2014	S.Kodagihalli	Galaga	control	0	9	40	1.67	0	4.04858	0	0	40	8	8	7	1	1	0	1	1	1	0	57	7	3	232000	1	12	5	0	0	0	0	1	0	0	50	0	1	0	30	0	1	0	12.3545	1	Redgram
106072	10607	2013	S.Kodagihalli	S.Kodagihalli	control	0	8	28	1.35	1	16.1943	0.740741	0.045741	45	3	4.53	0.63	0	0	1	1	0	0	1	63	0	4	2400	0	25	5	0	0	0	0	1	0	0	60	0	0	1	45	0	0	1	7.78364	0	Ragi
106071	10607	2013	S.Kodagihalli	S.Kodagihalli	control	0	7	1	0.63	6.75	19.6073	10.7143	0.546444	45	3	4.53	0.63	0	0	1	1	0	0	1	63	0	4	2400	0	25	5	0	0	0	0	1	0	0	60	0	0	1	45	0	0	1	7.78364	0	Paddy
106073	10607	2014	S.Kodagihalli	S.Kodagihalli	control	0	7	64	0.5	8	24.2915	16	0.658667	45	3	4.4	1.25	0	0	1	1	0	0	1	64	0	4	2400	1	25	5	0	0	0	0	1	0	0	60	0	0	1	45	0	0	1	7.78364	0	Paddy
106072	10607	2014	S.Kodagihalli	S.Kodagihalli	control	0	8	56	0.75	2.5	14.9798	3.33333	0.222522	45	3	4.4	1.25	0	0	1	1	0	0	1	64	0	4	2400	1	25	5	0	0	0	0	1	0	0	60	0	0	1	45	0	0	1	7.78364	0	Ragi
106071	10607	2014	S.Kodagihalli	S.Kodagihalli	control	0	7	64	0.75	9	24.2915	12	0.494	45	3	4.4	1.25	0	0	1	1	0	0	1	64	0	4	2400	1	25	5	0	0	0	0	1	0	0	60	0	0	1	45	0	0	1	7.78364	0	Paddy
106091	10609	2013	S.Kodagihalli	S.Kodagihalli	control	0	7	64	1	15	24.2915	15	0.6175	40	2.5	3.5	2.5	1	1	0	1	0	1	1	70	0	6	216500	0	25	5	0	0	0	0	1	0	1	60	0	0	1	30	0	1	0	12.2853	0	Paddy
106092	10609	2013	S.Kodagihalli	S.Kodagihalli	control	0	9	40	0.38	0.2	4.04858	0.526316	0.13	40	2.5	3.5	2.5	1	1	0	1	0	1	1	70	0	6	216500	0	25	5	0	0	0	0	1	0	1	60	0	0	1	30	0	1	0	12.2853	1	Redgram
106091	10609	2014	S.Kodagihalli	S.Kodagihalli	control	0	7	1	0.5	15	19.6073	29	0.676114	40	2.5	3	3	1	1	0	1	0	1	1	71	0	6	216500	1	25	5	0	0	0	0	1	0	1	60	0	0	1	30	0	1	0	12.2853	0	Paddy
106092	10609	2014	S.Kodagihalli	S.Kodagihalli	control	0	9	40	0.5	0	4.04858	0	0	40	2.5	3	3	1	1	0	1	0	1	1	71	0	6	216500	1	25	5	0	0	0	0	1	0	1	60	0	0	1	30	0	1	0	12.2853	1	Redgram
106101	10610	2013	S.Kodagihalli	Byatappanapalya	Helpline	1	8	42	0.86	0	17.004	0	0	50	2.5	7	0	1	1	0	1	0	0	1	65	7	3	35600	0	9	5	0	0	0	0	1	0	0	60	0	0	1	45	0	0	1	10.4801	0	Ragi
106102	10610	2013	S.Kodagihalli	Byatappanapalya	Helpline	1	9	40	1.25	0.2	4.04858	0.16	0.03952	50	2.5	7	0	1	1	0	1	0	0	1	65	7	3	35600	0	9	5	0	0	0	0	1	0	0	60	0	0	1	45	0	0	1	10.4801	1	Redgram
106101	10610	2014	S.Kodagihalli	Byatappanapalya	Helpline	1	8	42	1.5	7	17.004	4.66667	0.274444	50	3	7.5	0	1	1	0	1	0	0	1	66	7	3	35600	1	9	5	0	0	0	0	1	0	0	60	0	0	1	45	0	0	1	10.4801	0	Ragi
106102	10610	2014	S.Kodagihalli	Byatappanapalya	Helpline	1	9	40	1.36	1	4.04858	0.735294	0.181618	50	3	7.5	0	1	1	0	1	0	0	1	66	7	3	35600	1	9	5	0	0	0	0	1	0	0	60	0	0	1	45	0	0	1	10.4801	1	Redgram
106162	10616	2013	S.Kodagihalli	Surigenahalli kawal	control	0	9	40	0.5	0	4.04858	0	0	10	5	5	2	0	1	0	4	0	0	1	36	1	10	31000	0	28	5	0	0	0	0	1	0	1	30	0	0	0	0	0	0	0	10.3418	1	Redgram
106161	10616	2013	S.Kodagihalli	Surigenahalli kawal	control	0	8	42	2.22	5	17.004	2.25225	0.132454	10	5	5	2	0	1	0	4	0	0	1	36	1	10	31000	0	28	5	0	0	0	0	1	0	1	30	0	0	0	0	0	0	0	10.3418	0	Ragi
106162	10616	2014	S.Kodagihalli	Surigenahalli kawal	control	0	9	40	0.5	0	4.04858	0	0	10	5	5	4.5	0	1	0	4	0	0	1	37	1	10	31000	1	28	5	0	0	0	0	1	0	1	30	0	0	0	0	0	0	0	10.3418	1	Redgram
106161	10616	2014	S.Kodagihalli	Surigenahalli kawal	control	0	8	42	2.34	20	17.004	8.54701	0.502645	10	5	5	4.5	0	1	0	4	0	0	1	37	1	10	31000	1	28	5	0	0	0	0	1	0	1	30	0	0	0	0	0	0	0	10.3418	0	Ragi
106221	10622	2013	S.Kodagihalli	Kalenahalli	control	0	4	40	2	0	1.82186	0	0	40	5	4.5	4.5	1	1	0	1	0	1	1	55	7	4	226000	0	16	5	0	0	0	0	1	0	1	50	0	1	0	30	0	1	0	12.3283	0	Horsegram
106223	10622	2013	S.Kodagihalli	Kalenahalli	control	0	7	37	2	13	32.3887	6.5	0.200687	40	5	4.5	4.5	1	1	0	1	0	1	1	55	7	4	226000	0	16	5	0	0	0	0	1	0	1	50	0	1	0	30	0	1	0	12.3283	0	Paddy
106222	10622	2013	S.Kodagihalli	Kalenahalli	control	0	8	40	1	10	12.9555	10	0.771875	40	5	4.5	4.5	1	1	0	1	0	1	1	55	7	4	226000	0	16	5	0	0	0	0	1	0	1	50	0	1	0	30	0	1	0	12.3283	0	Ragi
106222	10622	2014	S.Kodagihalli	Kalenahalli	control	0	8	42	2	8	17.004	4	0.235238	40	5	5	5	1	1	0	1	0	1	1	56	7	4	226000	1	16	5	0	0	0	0	1	0	1	50	0	1	0	30	0	1	0	12.3283	0	Ragi
106223	10622	2014	S.Kodagihalli	Kalenahalli	control	0	7	62	1	22	24.2915	22	0.905667	40	5	5	5	1	1	0	1	0	1	1	56	7	4	226000	1	16	5	0	0	0	0	1	0	1	50	0	1	0	30	0	1	0	12.3283	0	Paddy
106224	10622	2014	S.Kodagihalli	Kalenahalli	control	0	8	10	1	7	18.2186	7	0.384222	40	5	5	5	1	1	0	1	0	1	1	56	7	4	226000	1	16	5	0	0	0	0	1	0	1	50	0	1	0	30	0	1	0	12.3283	0	Ragi
106221	10622	2014	S.Kodagihalli	Kalenahalli	control	0	4	67	2	5	9.7166	2.5	0.257292	40	5	5	5	1	1	0	1	0	1	1	56	7	4	226000	1	16	5	0	0	0	0	1	0	1	50	0	1	0	30	0	1	0	12.3283	0	Horsegram
106241	10624	2013	S.Kodagihalli	Vaddarahalli	control	0	8	6	0.88	0	17.004	0	0	40	6.5	7.5	0	0	1	0	1	0	0	1	70	8	3	11450	0	31	5	0	0	0	0	1	0	0	60	0	0	1	30	0	1	0	9.34583	0	Ragi
106242	10624	2013	S.Kodagihalli	Vaddarahalli	control	0	8	6	0.88	0	17.004	0	0	40	6.5	7.5	0	0	1	0	1	0	0	1	70	8	3	11450	0	31	5	0	0	0	0	1	0	0	60	0	0	1	30	0	1	0	9.34583	0	Ragi
106241	10624	2014	S.Kodagihalli	Vaddarahalli	control	0	8	42	2	15	17.004	7.5	0.441071	40	7.25	8.25	0	0	1	0	1	0	0	1	71	8	3	11450	1	31	5	0	0	0	0	1	0	0	60	0	0	1	30	0	1	0	9.34583	0	Ragi
106243	10624	2014	S.Kodagihalli	Vaddarahalli	control	0	9	40	0.6	0	4.04858	0	0	40	7.25	8.25	0	0	1	0	1	0	0	1	71	8	3	11450	1	31	5	0	0	0	0	1	0	0	60	0	0	1	30	0	1	0	9.34583	1	Redgram
106263	10626	2013	S.Kodagihalli	Vaddarahalli	Helpline	1	7	1	1	0	19.6073	0	0	15	6	6.5	4	1	1	0	1	0	1	1	38	10	8	544300	0	31	5	0	0	0	0	1	0	1	30	0	0	0	0	0	0	0	13.2073	0	Paddy
106262	10626	2013	S.Kodagihalli	Vaddarahalli	Helpline	1	8	6	0.92	5	17.004	5.43478	0.319617	15	6	6.5	4	1	1	0	1	0	1	1	38	10	8	544300	0	31	5	0	0	0	0	1	0	1	30	0	0	0	0	0	0	0	13.2073	0	Ragi
106261	10626	2013	S.Kodagihalli	Vaddarahalli	Helpline	1	9	40	0.5	0	4.04858	0	0	15	6	6.5	4	1	1	0	1	0	1	1	38	10	8	544300	0	31	5	0	0	0	0	1	0	1	30	0	0	0	0	0	0	0	13.2073	1	Redgram
106262	10626	2014	S.Kodagihalli	Vaddarahalli	Helpline	1	8	6	1	12	17.004	12	0.705714	15	6	5.5	0	1	1	0	1	0	1	1	39	10	8	544300	1	31	5	0	0	0	0	1	0	1	30	0	0	0	0	0	0	0	13.2073	0	Ragi
106261	10626	2014	S.Kodagihalli	Vaddarahalli	Helpline	1	9	40	0.5	0	4.04858	0	0	15	6	5.5	0	1	1	0	1	0	1	1	39	10	8	544300	1	31	5	0	0	0	0	1	0	1	30	0	0	0	0	0	0	0	13.2073	1	Redgram
106491	10649	2013	S.Kodagihalli	Chinnayana Palya	control	0	8	6	0.8	8	17.004	10	0.588095	20	3.25	3.25	2	1	1	0	2	0	1	1	47	0	6	197000	0	10	5	0	0	0	0	1	0	1	40	1	0	0	16	1	0	0	12.191	0	Ragi
106492	10649	2013	S.Kodagihalli	Chinnayana Palya	control	0	9	40	0.75	0.5	4.04858	0.666667	0.164667	20	3.25	3.25	2	1	1	0	2	0	1	1	47	0	6	197000	0	10	5	0	0	0	0	1	0	1	40	1	0	0	16	1	0	0	12.191	1	Redgram
106492	10649	2014	S.Kodagihalli	Chinnayana Palya	control	0	9	40	0.75	0	4.04858	0	0	20	3.25	3.25	2.5	1	1	0	2	0	1	1	48	0	6	197000	1	10	5	0	0	0	0	1	0	1	40	1	0	0	16	1	0	0	12.191	1	Redgram
106491	10649	2014	S.Kodagihalli	Chinnayana Palya	control	0	8	6	0.75	5	17.004	6.66667	0.392063	20	3.25	3.25	2.5	1	1	0	2	0	1	1	48	0	6	197000	1	10	5	0	0	0	0	1	0	1	40	1	0	0	16	1	0	0	12.191	0	Ragi
106521	10652	2013	S.Kodagihalli	Vaddarahalli	Helpline	1	8	6	1.71	0	17.004	0	0	50	2	2	0	0	0	0	0	0	0	0	75	5	2	0	0	31	5	0	0	0	0	1	0	0	60	0	0	1	45	0	0	1	0	0	Ragi
106521	10652	2014	S.Kodagihalli	Vaddarahalli	Helpline	1	8	6	1.5	3	17.004	2	0.117619	50	2	2	0	0	0	0	0	0	0	0	76	5	2	0	1	31	5	0	0	0	0	1	0	0	60	0	0	1	45	0	0	1	0	0	Ragi
106522	10652	2014	S.Kodagihalli	Vaddarahalli	Helpline	1	9	40	0.5	0	4.04858	0	0	50	2	2	0	0	0	0	0	0	0	0	76	5	2	0	1	31	5	0	0	0	0	1	0	0	60	0	0	1	45	0	0	1	0	1	Redgram
106572	10657	2013	S.Kodagihalli	Mallappanahalli	Helpline	1	9	40	0.416667	0.1	4.04858	0.24	0.05928	20	3	3.75	1	0	1	0	1	0	1	0	45	11	4	10200	0	20	5	0	0	0	0	1	0	0	40	1	0	0	16	1	0	0	9.23024	1	Redgram
106571	10657	2013	S.Kodagihalli	Mallappanahalli	Helpline	1	8	28	0.64	0.8	16.1943	1.25	0.077188	20	3	3.75	1	0	1	0	1	0	1	0	45	11	4	10200	0	20	5	0	0	0	0	1	0	0	40	1	0	0	16	1	0	0	9.23024	0	Ragi
106571	10657	2014	S.Kodagihalli	Mallappanahalli	Helpline	1	8	42	1.67	15	17.004	8.98204	0.528229	20	3	3	3	0	1	0	1	0	1	0	46	11	4	10200	1	20	5	0	0	0	0	1	0	0	40	1	0	0	16	1	0	0	9.23024	0	Ragi
106572	10657	2014	S.Kodagihalli	Mallappanahalli	Helpline	1	9	40	0.38	0.5	4.04858	1.31579	0.325	20	3	3	3	0	1	0	1	0	1	0	46	11	4	10200	1	20	5	0	0	0	0	1	0	0	40	1	0	0	16	1	0	0	9.23024	1	Redgram
106592	10659	2013	S.Kodagihalli	Byatappanapalya	control	0	9	40	1.24	0	4.04858	0	0	25	4.5	5.5	0	1	1	0	1	0	1	1	41	5	4	82000	0	9	5	0	0	0	0	1	0	0	40	1	0	0	16	1	0	0	11.3145	1	Redgram
106591	10659	2013	S.Kodagihalli	Byatappanapalya	control	0	8	10	1	1.5	18.2186	1.5	0.082333	25	4.5	5.5	0	1	1	0	1	0	1	1	41	5	4	82000	0	9	5	0	0	0	0	1	0	0	40	1	0	0	16	1	0	0	11.3145	0	Ragi
106592	10659	2014	S.Kodagihalli	Byatappanapalya	control	0	9	40	0.4	0.3	4.04858	0.75	0.18525	25	4.5	5.5	0	1	1	0	1	0	1	1	42	5	4	82000	1	9	5	0	0	0	0	1	0	0	40	1	0	0	16	1	0	0	11.3145	1	Redgram
106591	10659	2014	S.Kodagihalli	Byatappanapalya	control	0	8	10	1	10	18.2186	10	0.548889	25	4.5	5.5	0	1	1	0	1	0	1	1	42	5	4	82000	1	9	5	0	0	0	0	1	0	0	40	1	0	0	16	1	0	0	11.3145	0	Ragi
106593	10659	2014	S.Kodagihalli	Byatappanapalya	control	0	8	10	1	15	18.2186	15	0.823333	25	4.5	5.5	0	1	1	0	1	0	1	1	42	5	4	82000	1	9	5	0	0	0	0	1	0	0	40	1	0	0	16	1	0	0	11.3145	0	Ragi
[truncated: 353 more columns]
