# Supplementary material for: Harnessing digital technology to improve agricultural productivity?
Source: PLoS One. 2021 Jun 28;16(6):e0253377. doi: 10.1371/journal.pone.0253377 (PMC8238233; doi:10.1371/journal.pone.0253377)
Supplement: S1 Data — (ZIP) [file pone.0253377.s008.zip › SI data/HL_BasicBalance.xlsx]

## Sheet: Sheet1
hh_id	year	gp	vill	name_far	trttype	exp_c	la_ow	la_cul	la_ir	visit_ext	hou_num	tel_num	rad_num	mob_num	car_num	bike_num	cyc_num	age_yr	edu	famly_sze	info_source	frmext_visit	frmcaste	assetval	lassetval	dist2_gp	dist2_taluk	call_no
10604	2013	S.Kodagihalli	Galaga	Honnegowda S/o Gangahanumaiah	0	40	8	8	4	1	1	1	0	1	1	1	0	54	7	3	0	1	0	232000	12.3545	5	15	0
10102	2013	Hosakere	Madenahalli	M S Patil S/o siddana gowda	0	30	5.5	5.5	1.5	1	0	1	0	1	0	0	2	45	15	4	1	1	0	9000	9.10509	6	22	0
10139	2013	Hosakere	Madenahalli	Manjunath S/o Sanneeraiah	0	40	3	3	0	1	1	1	0	1	0	1	0	56	10	8	0	1	1	242000	12.3967	6.2	24	0
10126	2013	Hosakere	Thimmalapura	Nanjundaiah S/o late shivanna	0	40	2	2	2	1	1	1	0	1	0	0	1	60	5	5	0	1	0	108100	11.5908	4.3	32	0
10607	2013	S.Kodagihalli	S.Kodagihalli	Gangavenkatappa s/o late govindappa	0	45	3	4.53	0.63	1	0	0	1	1	0	0	1	63	0	4	0	1	0	2400	7.78364	0	15	0
10127	2013	Hosakere	Sanganahalli	Basavaraju S S S/o S K Shivanna	0	15	10	10	2	1	1	1	0	1	0	1	1	38	15	6	0	1	0	166000	12.0197	5.5	26	0
10317	2013	Koppa	Yadavanahalli	Gangadharaiah S/o late Huchhanayakappa	0	25	5	3.75	3.75	1	1	1	0	1	0	1	3	42	10	7	0	1	0	408700	12.9207	4	10	0
10624	2013	S.Kodagihalli	Vaddarahalli	V.D. Krishnappa S/o Doddanarayanagowda	0	40	6.5	7.5	0	1	0	1	0	1	0	0	1	70	8	3	0	1	1	11450	9.34583	5	16	0
10602	2013	S.Kodagihalli	Nagasandara	Kumara S/o Thammaiah	0	20	12	10.5	3	3	0	1	0	5	0	2	2	35	7	12	0	2	0	134000	11.8056	5	13	0
10220	2013	kondli	oblapura (hosahatti)	chikkanna s/o lt.kempaiah	0	35	4	4	0	1	0	1	1	1	0	0	1	48	4	5	1	1	0	7600	8.93604	7	37	0
10334	2013	Koppa	Halenahalli	Basavegowda S/o siddalingamma	0	30	7	7	3	1	0	0	0	1	0	1	1	45	12	1	0	1	0	25400	10.1425	6	20	0
10154	2013	Hosakere	Arehalli	Manjunath S/o gurusiddappa	0	13	15	15	10	1	0	0	0	1	0	1	1	30	10	10	0	1	0	26250	10.1755	3.2	22	0
10609	2013	S.Kodagihalli	S.Kodagihalli	Siddaidh S/o late kariyanna	0	40	2.5	3.5	2.5	1	1	1	0	1	0	1	1	70	0	6	1	1	0	216500	12.2853	0	16	0
10349	2013	Koppa	Konankere	Nagaraju S/o doddalakkanna Shetty	0	35	8	8	5	1	1	1	0	2	0	1	1	55	7	4	0	1	0	660000	13.4	3	16	0
10649	2013	S.Kodagihalli	Chinnayana Palya	Rajanna S/o Yalakkaiah	0	20	3.25	3.25	2	1	1	1	0	2	0	1	1	47	0	6	1	1	0	197000	12.191	2	16	0
10140	2013	Hosakere	Madenahalli	Basavaraju S/o siddappa	0	25	5	5	0	3	1	1	0	1	0	0	1	40	12	3	1	2	0	113500	11.6396	6.3	24	0
10344	2013	Koppa	Konankere	karijunjaiah S/o Junjaiah	0	50	2.5	2.5	0	1	0	0	0	1	0	0	1	70	0	7	0	1	0	2800	7.93773	3	16	0
10254	2013	kondli	harenahalli	jayanna s/o lt. gubbi huchaiah	0	35	6.5	6.5	2	1	1	1	0	1	0	1	0	56	7	3	0	1	0	219500	12.2991	5	28	0
10124	2013	Hosakere	Thimmalapura	H B Siddagangaiah S/o late basappa	0	35	8	8	4	1	1	1	0	1	0	1	1	55	10	4	1	1	0	103500	11.5473	4.3	32	0
10340	2013	Koppa	Honnashettihalli	Anantharam S/o Hanumanthaiah	0	15	2	2	1.5	1	0	0	0	0	0	0	1	40	0	2	0	1	0	2500	7.82445	5	14	0
10622	2013	S.Kodagihalli	Kalenahalli	Gavisiddegowda S/o bettaiah	0	40	5	4.5	4.5	1	1	1	0	1	0	1	1	55	7	4	1	1	0	226000	12.3283	3	18	0
10603	2013	S.Kodagihalli	Nagasandara	Ramanna S/o late Thirumalaiah	0	45	1.5	1.25	0	1	1	1	0	1	0	0	0	65	0	5	0	1	1	209000	12.2501	5	14	0
10159	2013	Hosakere	kempanahalli	Mohan kumar S/o Siddalingappa	0	20	4.75	4.75	0.75	1	1	1	0	1	0	1	1	37	7	3	0	1	0	108500	11.5945	3.2	34	0
10136	2013	Hosakere	Pinnenahalli	Yogeesh S/o Late basavanna	0	20	2.25	2.25	0	1	1	1	0	0	0	1	0	40	3	4	0	1	1	52200	10.8629	3.3	31	0
10659	2013	S.Kodagihalli	Byatappanapalya	Gangadhar S/o Nanjundaiah	0	25	4.5	5.5	0	2	1	1	0	1	0	1	1	41	5	4	0	2	0	82000	11.3145	12	16	0
10155	2013	Hosakere	Arehalli	Siddagangaiah S/o late Thimmaiah	0	30	3	7	2	1	0	0	0	1	0	0	1	45	0	4	0	1	0	9000	9.10509	3	22	0
10616	2013	S.Kodagihalli	Surigenahalli kawal	Goddappa S/o Rangaiah	0	10	5	5	2	1	0	1	0	4	0	0	1	36	1	10	1	1	0	31000	10.3418	12	13	0
10314	2013	Koppa	Yadavanahalli	Hanumanthaiah S/o Shettallaiah	0	30	2	2	0.9	1	0	1	0	1	0	0	2	45	2	5	0	1	0	18500	9.82558	4	10	0
10244	2013	kondli	mavinahalli	dyavaraiah s/o dasappa	0	30	3.25	3.25	1.5	1	0	0	0	2	0	0	1	45	0	6	0	1	0	10000	9.21044	4	33	0
10217	2013	kondli	oblapura(hatti)	lt. shivamma w/o ganganna	0	25	4	4	0	1	0	1	0	1	0	0	0	45	7	5	0	1	0	10000	9.21044	7	37	0
10304	2013	Koppa	Koppa	Bojanna s/o lakkanna	1	50	5	5	3.5	1	0	1	0	1	0	1	0	70	4	6	0	1	0	211550	12.2622	0	15	0
10449	2013	Nallur	Ranganahalli	Ranganathappa S/o late dasappa	1	40	20	20	5	1	0	1	0	2	0	0	2	60	5	5	0	1	0	13450	9.50681	5	29	0
10108	2013	Hosakere	Hosakere	Siddagangaiah S/o Kanyappa	1	20	1.28	1.28	0	1	1	1	0	1	0	0	0	35	6	4	0	1	1	367000	12.8131	0.5	28	0
10626	2013	S.Kodagihalli	Vaddarahalli	Gururaju S/o Guddegowda	1	15	6	6.5	4	1	1	1	0	1	0	1	1	38	10	8	1	1	0	544300	13.2073	1	18	0
10249	2013	kondli	emmedoddi	bhagyamma w/o prasanna kumar	1	20	5.75	5.75	0	1	0	0	0	1	0	0	1	40	10	3	0	1	0	8000	8.98732	4	25	0
10142	2013	Hosakere	karegondanahalli	Manjunath S/o Shivanna	1	30	3.08	3.08	0	3	0	1	0	1	0	1	0	47	15	4	1	2	0	23300	10.0562	4.5	23	0
10236	2013	kondli	mudala palya	chittaiah s/o lt. dasappa	1	35	7	6	2	1	0	0	0	1	0	1	0	50	0	5	1	1	0	12000	9.39275	4	30	0
10417	2013	Nallur	sorekayipente	Muddamallaiah S/o sannamuddaiah	1	40	7	7	3	1	1	0	0	1	0	1	2	55	4	4	0	1	0	659100	13.3986	5	23	0
10456	2013	Nallur	Nallur	Cheluvaiah S/o channajjaiah	1	40	8	5	3	1	1	1	0	1	0	1	1	61	2	6	0	1	0	377900	12.8424	0.5	22	0
10240	2013	kondli	mudala palya	m.d shivanna s/o lt.dasappa	1	25	5	5	2.5	3	1	1	0	1	0	0	0	40	5	8	1	2	0	85000	11.3504	4	30	0
10445	2013	Nallur	Gadiyankanahalli	Bettappa S/o nanjaiah	1	50	6.5	6.5	2	1	1	1	0	1	0	2	1	68	8	5	0	1	0	575200	13.2625	4	23	0
10211	2013	kondli	honnenahalli	kenchaiah s/o lt. kenchaiah	1	35	3.75	3.75	0	1	0	1	0	1	0	0	0	48	10	4	1	1	0	7800	8.96201	4	27	0
10119	2013	Hosakere	varthikatte	Ramachanraiah S/o Timmaiah	1	30	0.5	3	0	3	0	1	0	1	0	1	1	45	0	3	0	2	1	55500	10.9242	2.8	34	0
10109	2013	Hosakere	Madenahalli	Lakkamma W/o shivanna	1	25	6	6	0	1	1	1	0	1	0	0	1	43	0	4	0	1	1	92000	11.4296	6	25	0
10458	2013	Nallur	Nallur	Sannerappa S/o eeranna	1	10	12	12	10	1	1	1	0	3	0	1	1	32	10	7	0	1	0	931500	13.7445	3	28	0
10259	2013	kondli	harenahalli	siddaramaiah s/o lt. anjanaika	1	30	4	3.5	1.5	1	1	1	0	2	0	1	0	45	0	3	0	1	1	85000	11.3504	5	28	0
10319	2013	Koppa	Byadaramallenahalli	Ramaiah S/o late kariyappa	1	40	3.5	1.25	0	1	1	1	0	1	0	0	1	53	9	10	0	1	1	69600	11.1505	4	16	0
10115	2013	Hosakere	Shivanahalli	Channaveerappa S/o late channabasappa	1	40	2	2	0	1	1	1	0	1	0	0	1	53	15	4	0	1	0	463000	13.0455	2.6	29	0
10250	2013	kondli	emmedoddi	umakka w/o lt. narasingaiha	1	32	14	14	3	1	1	1	0	2	1	1	0	48	4	2	0	1	0	1700000	14.3626	4	25	0
10301	2013	Koppa	Koppa	Rajanna s/o Govindiaha	1	40	2	3	0	1	1	1	0	1	0	1	1	62	10	5	0	1	0	169700	12.0418	0	15	0
10313	2013	Koppa	Yadavanahalli	Revanna S/o late Govindappa	1	10	3	1.75	1	1	1	1	0	1	0	1	0	30	3	5	0	1	0	333000	12.7159	4	10	0
10427	2013	Nallur	Tonachinahalli	kariyallaiah s/o karilingaiah	1	20	8.75	8.75	5.75	1	0	1	0	2	0	1	1	42	12	4	0	1	0	65000	11.0822	3	19	0
10332	2013	Koppa	Halenahalli	Prakash H/o Shakunthala	1	30	5	5	2	1	0	1	0	1	0	0	1	45	7	4	0	1	0	18100	9.80372	6	20	0
10158	2013	Hosakere	kempanahalli	Narashimamurthy S/o Huchappa	1	15	3.88	3.88	1.38	2	1	1	0	1	0	1	2	40	8	4	1	2	0	168500	12.0347	3.2	34	0
10433	2013	Nallur	sathenahalli	gangadarappa S/o puttaiah	1	30	4	4	0.5	3	1	1	0	1	0	1	1	50	4	4	0	2	1	358000	12.7883	3	16	0
10123	2013	Hosakere	Thimmalapura	H S kumar lakshmi S/o Shivaligappa	1	25	18	18	8	1	0	1	0	3	0	2	3	40	10	12	0	1	0	126500	11.748	4	31	0
10452	2013	Nallur	Ranganahalli	R.S.Rangaiah S/o late sannathimmaiah	1	20	7.5	9	0	1	1	1	0	3	0	1	1	40	10	3	1	1	0	1600000	14.2704	5	29	0
10529	2013	Nittur	Ankapura	Rudresh s/o late siddaramaiah	1	8	5	6.5	3	1	1	1	0	2	0	0	1	33	10	3	0	1	0	166500	12.0228	8	17	0
10525	2013	Nittur	Bagur	N. lingappa S/o Nanjundaiah	1	40	6	6	5	1	0	0	0	1	0	0	1	64	4	2	0	1	0	3000	8.0067	4	6	0
10460	2013	Nallur	Anthapura	Basavaraj S/o Siddappa	1	20	10	10	0	1	1	1	0	1	0	1	1	32	9	10	1	1	0	250700	12.432	1	21	0
10345	2013	Koppa	Konankere	Nanjundaiah S/o late Thimmaiah	1	50	4.5	4.5	0	1	1	1	0	3	0	1	2	65	7	5	1	1	1	63400	11.0572	3	16	0
10201	2013	kondli	musakondali	parama shivaiah s/o putta swaimaiah	1	10	7	4	0	1	1	1	0	1	0	1	0	76	10	2	0	1	0	183000	12.1173	4	30	0
10425	2013	Nallur	Tonachinahalli	Mylariaha s/o eeraiah	1	15	10	15	3	1	1	0	0	1	0	1	0	30	12	6	0	1	0	358000	12.7883	3	19	0
10101	2013	Hosakere	Madenahalli	Alaiah S/o Late Ajjaiah	1	40	4	4	0	1	0	0	0	1	0	0	0	65	0	5	0	1	0	2000	7.6014	8	24	0
10536	2013	Nittur	Ankapura	T.H. Ramaiah S/o Hanumaiah	1	20	9	9	9	1	1	1	0	2	0	1	1	34	12	5	0	1	0	258000	12.4607	9	19	0
10216	2013	kondli	honnenahalli	thimmaiah s/o lt. lakkanna	1	30	3.5	5	2	1	1	1	0	1	0	1	2	45	6	4	0	1	0	326000	12.6947	4	27	0
10137	2013	Hosakere	Pinnenahalli	Mahesh S/o Ganganna	1	40	3.5	3.5	0	1	0	0	0	1	0	0	1	55	0	3	0	1	1	2600	7.86365	4	32	0
10302	2013	Koppa	Koppa	Thimmegowda S/o Mudalagiriaiah	1	35	3	3	1	1	1	1	0	1	0	0	0	51	15	5	0	1	0	211500	12.262	0	15	0
10341	2013	Koppa	Honnashettihalli	Gowramma W/o late kempegowda	1	45	2	1	1	1	1	1	0	1	0	0	1	63	0	4	0	1	0	71500	11.1775	5	14	0
10252	2013	kondli	emmedoddi	y.n byrappa s/o lt. narsappa	1	40	5	5	1	1	1	1	0	1	0	1	1	58	10	5	0	1	0	1000000	13.8631	4	25	0
10421	2013	Nallur	kallugudi	Thimmaiah S/o late govdindappa	1	25	5	4.5	0	1	0	0	0	1	0	0	1	40	5	6	0	1	1	5000	8.51739	7	31	0
10422	2013	Nallur	Anupanakunte	Rajanna S/o Raganna	1	27	4	4	0.5	1	0	1	0	1	0	1	2	40	0	4	0	1	1	18200	9.80923	3	19	0
10156	2013	Hosakere	kempanahalli	Mahesh S/o Thammaiah	1	25	3.25	3.25	2.25	1	0	0	0	1	0	1	1	45	1	4	0	1	0	29050	10.2768	3.2	34	0
10320	2013	Koppa	Byadaramallenahalli	kenchaiah S/o late Muniyappa	1	40	3	3	0	1	1	1	0	1	0	0	1	60	0	4	0	1	1	86500	11.3679	4	16	0
10657	2013	S.Kodagihalli	Mallappanahalli	Vekateshaiah S/o Kariyappa	1	20	3	3.75	1	1	0	1	0	1	0	1	0	45	11	4	0	1	0	10200	9.23024	4	16	0
10610	2013	S.Kodagihalli	Byatappanapalya	Krishnamurthy S/o late channappa	1	50	2.5	7	0	1	1	1	0	1	0	0	1	65	7	3	0	1	0	35600	10.4801	12	15	0
10251	2013	kondli	emmedoddi	shivalingaiah s/o konjappa	1	35	2.5	2.5	0	1	0	1	0	1	0	1	0	50	0	3	0	1	0	11000	9.30574	4	25	0
10321	2013	Koppa	Byadaramallenahalli	M.L. Govindappa S/o lakshmaiah	1	40	2.83	2.83	1.83	2	1	1	0	1	0	1	0	68	5	2	1	2	0	105300	11.5646	6	16	0
10455	2013	Nallur	Nallur	N.C.Siddaiah S/o chikkagowda	1	40	3	4	1	1	1	1	0	1	0	1	1	62	7	3	1	1	0	1100000	13.8916	0.5	23	0
10532	2013	Nittur	Ankapura	Ravish S/o siddaramanna	1	10	10	10	10	1	1	1	0	2	0	1	2	38	15	7	1	1	0	192700	12.1689	9	19	0
10315	2013	Koppa	Yadavanahalli	Thimmegowda S/o late yalakkappa	1	30	6.75	6.75	4.75	1	1	1	0	1	0	1	1	46	2	5	1	1	0	1100000	13.8728	4	10	0
10103	2013	Hosakere	Madenahalli	Ramachanraiah S/o chikkaveeraiah	1	25	4	4	0	1	1	0	0	1	0	0	1	38	10	6	0	1	0	23000	10.0433	8	24	0
10106	2013	Hosakere	Hosakere	H M Jayshakaradya S/o vijinaiah	1	45	12	12	8	1	1	1	0	1	1	1	0	67	7	2	0	1	0	1500000	14.2191	0.2	28	0
10311	2013	Koppa	Yadavanahalli	Mohan Kumar S/o Malingaiah	1	30	5.25	5.25	3.5	1	0	1	0	1	0	0	1	40	10	3	0	1	0	5800	8.66579	4	10	0
10114	2013	Hosakere	Shivanahalli	Eshwarappa S/o Siddalingappa	1	40	2.5	2.5	0	1	0	1	0	1	0	1	1	55	5	4	0	1	0	45000	10.7144	2.5	29	0
10501	2013	Nittur	Benachigere	Veerabadraiah S/o Kenchaiah	1	35	0.425	3.225	0	1	0	1	0	2	0	0	1	55	0	5	0	1	1	6650	8.80252	5	5	0
10107	2013	Hosakere	Hosakere	Krishnappa S/o Govindappa	1	50	2.5	2.5	0	1	1	1	0	1	0	0	1	65	7	5	0	1	0	218500	12.2945	0.5	28	0
10507	2013	Nittur	Benachigere	Guruchannabasavaiah s/o late nanjundappa	1	25	2.5	1.75	1.75	2	1	1	0	1	0	1	0	48	10	6	1	2	0	63300	11.0557	5.5	5.5	0
10224	2013	kondli	oblapura(hatti)	sanna kenjandaya s/o dodda veeraiah	1	20	2.25	2.25	0	1	0	0	0	1	0	0	1	40	9	6	0	1	0	3750	8.22978	7	37	0
10231	2013	kondli	shivasandra	ramaiah s/o junjanaika	1	50	3.5	3.5	0	1	1	0	0	0	0	0	1	70	2	6	0	1	1	103500	11.5473	5	30	0
10652	2013	S.Kodagihalli	Vaddarahalli	Ganganna S/o late Rangaiah	1	50	2	2	0	1	0	0	0	0	0	0	0	75	5	2	0	1	0	0	0	2	14	0
10227	2013	kondli	shivasandra (badavana palya)	alarangaiah s/o bidarerangaiah	1	67	10	9.5	6.5	2	1	1	0	1	0	1	1	83	2	5	1	2	0	230500	12.348	5	30	0
10550	2013	Nittur	Bommanahalli	Girishaiah S/o Basavalingappa	1	30	1.25	2	0	1	0	1	0	0	0	0	1	45	12	4	0	1	0	3800	8.24302	7	17	0
10343	2013	Koppa	Konankere	Chikkaiahgowda S/o yarrappa	1	20	14	11	0	1	0	1	0	1	0	1	1	40	9	4	0	1	0	17700	9.78138	3	16	0
10346	2013	Koppa	Konankere	Rajanna S/o Chikkanna	1	20	2.5	2.5	0	3	1	0	1	1	0	1	0	50	0	7	1	2	1	56500	10.942	3	16	0
10160	2013	Hosakere	varthikatte	mahalingaiah S/o late eeraiah	1	35	3.88	3.88	0	1	0	0	0	1	0	0	1	50	0	5	0	1	0	2000	7.6014	3.5	34	0
10506	2013	Nittur	Benachigere	Chandraiah S/o nanjundappa	1	45	4.5	3.25	1.75	1	1	1	0	0	0	0	1	60	10	6	1	1	0	107700	11.5871	5	5	0
10415	2013	Nallur	sorekayipente	Rangappa S/o late chikkanna	1	30	6.5	6.5	1	1	0	0	0	1	0	0	1	50	0	8	0	1	0	4200	8.34308	5	23	0
10659	2014	S.Kodagihalli	Byatappanapalya	Gangadhar S/o Nanjundaiah	0	25	4.5	5.5	0	2	1	1	0	1	0	1	1	42	5	4	0	2	0	82000	11.3145	12	16	0
10102	2014	Hosakere	Madenahalli	M S Patil S/o siddana gowda	0	30	5.5	5.5	2	1	0	1	0	1	0	0	2	46	15	4	1	1	0	9000	9.10509	6	22	0
10139	2014	Hosakere	Madenahalli	Manjunath S/o Sanneeraiah	0	40	3	3	0	1	1	1	0	1	0	1	0	57	10	8	0	1	1	242000	12.3967	6.2	24	0
10344	2014	Koppa	Konankere	karijunjaiah S/o Junjaiah	0	50	2.5	2.5	1.5	1	0	0	0	1	0	0	1	71	0	7	0	1	0	2800	7.93773	3	16	0
10649	2014	S.Kodagihalli	Chinnayana Palya	Rajanna S/o Yalakkaiah	0	20	3.25	3.25	2.5	1	1	1	0	2	0	1	1	48	0	6	1	1	0	197000	12.191	2	16	0
10616	2014	S.Kodagihalli	Surigenahalli kawal	Goddappa S/o Rangaiah	0	10	5	5	4.5	1	0	1	0	4	0	0	1	37	1	10	1	1	0	31000	10.3418	12	13	0
10349	2014	Koppa	Konankere	Nagaraju S/o doddalakkanna Shetty	0	35	8	8	5	1	1	1	0	2	0	1	1	56	7	4	0	1	0	660000	13.4	3	16	0
10217	2014	kondli	oblapura(hatti)	lt. shivamma w/o ganganna	0	25	4	4	1	1	0	0	0	0	0	0	0	46	7	5	0	0	0	10000	9.21044	7	37	0
10607	2014	S.Kodagihalli	S.Kodagihalli	Gangavenkatappa s/o late govindappa	0	45	3	4.4	1.25	1	0	0	1	1	0	0	1	64	0	4	0	1	0	2400	7.78364	0	15	0
10124	2014	Hosakere	Thimmalapura	H B Siddagangaiah S/o late basappa	0	35	8	8	5	1	1	1	0	1	0	1	1	56	10	4	1	1	0	103500	11.5473	4.3	32	0
10136	2014	Hosakere	Pinnenahalli	Yogeesh S/o Late basavanna	0	20	2.25	2.25	0	1	1	1	0	0	0	1	0	41	3	4	0	1	1	52200	10.8629	3.3	31	0
10140	2014	Hosakere	Madenahalli	Basavaraju S/o siddappa	0	25	5	5	1	3	1	1	0	1	0	0	1	41	12	3	1	2	0	113500	11.6396	6.3	24	0
10624	2014	S.Kodagihalli	Vaddarahalli	V.D. Krishnappa S/o Doddanarayanagowda	0	40	7.25	8.25	0	1	0	1	0	1	0	0	1	71	8	3	0	1	1	11450	9.34583	5	16	0
10622	2014	S.Kodagihalli	Kalenahalli	Gavisiddegowda S/o bettaiah	0	40	5	5	5	1	1	1	0	1	0	1	1	56	7	4	1	1	0	226000	12.3283	3	18	0
10127	2014	Hosakere	Sanganahalli	Basavaraju S S S/o S K Shivanna	0	15	10	8.5	6.5	1	1	1	0	1	0	1	1	39	15	6	0	1	0	166000	12.0197	5.5	26	0
10254	2014	kondli	harenahalli	jayanna s/o lt. gubbi huchaiah	0	35	6.5	6.5	4.75	1	0	0	0	0	0	0	0	57	7	3	0	0	0	219500	12.2991	5	28	0
10126	2014	Hosakere	Thimmalapura	Nanjundaiah S/o late shivanna	0	40	2	2	1.5	1	1	1	0	1	0	0	1	61	5	5	0	1	0	108100	11.5908	4.3	32	0
10602	2014	S.Kodagihalli	Nagasandara	Kumara S/o Thammaiah	0	20	12	12	6.5	3	0	1	0	5	0	2	2	36	7	12	0	2	0	134000	11.8056	5	13	0
10604	2014	S.Kodagihalli	Galaga	Honnegowda S/o Gangahanumaiah	0	40	8	8	7	1	1	1	0	1	1	1	0	57	7	3	0	1	0	232000	12.3545	5	15	0
10340	2014	Koppa	Honnashettihalli	Anantharam S/o Hanumanthaiah	0	15	2	2	1.5	1	0	0	0	0	0	0	1	41	0	2	0	1	0	2500	7.82445	5	14	0
10244	2014	kondli	mavinahalli	dyavaraiah s/o dasappa	0	30	3.25	4	1.5	1	0	0	0	0	0	0	0	46	0	6	0	0	0	10000	9.21044	4	33	0
10603	2014	S.Kodagihalli	Nagasandara	Ramanna S/o late Thirumalaiah	0	45	1.5	1.5	0	1	1	1	0	1	0	0	0	66	0	5	0	1	1	209000	12.2501	5	14	0
10220	2014	kondli	oblapura (hosahatti)	chikkanna s/o lt.kempaiah	0	35	4	4	0	1	0	0	0	0	0	0	0	49	4	5	0	0	0	7600	8.93604	7	37	0
10317	2014	Koppa	Yadavanahalli	Gangadharaiah S/o late Huchhanayakappa	0	25	5	5	4.5	1	1	1	0	1	0	1	3	43	10	7	0	1	0	408700	12.9207	4	10	0
10609	2014	S.Kodagihalli	S.Kodagihalli	Siddaidh S/o late kariyanna	0	40	2.5	3	3	1	1	1	0	1	0	1	1	71	0	6	1	1	0	216500	12.2853	0	16	0
10154	2014	Hosakere	Arehalli	Manjunath S/o gurusiddappa	0	13	15	15	10	1	0	0	0	1	0	1	1	31	10	10	0	1	0	26250	10.1755	3.2	22	0
10159	2014	Hosakere	kempanahalli	Mohan kumar S/o Siddalingappa	0	20	4.75	4.75	2.75	1	1	1	0	1	0	1	1	38	7	3	0	1	0	108500	11.5945	3.2	34	0
10334	2014	Koppa	Halenahalli	Basavegowda S/o siddalingamma	0	30	7	7	3	1	0	0	0	1	0	1	1	46	12	1	0	1	0	25400	10.1425	6	20	0
10155	2014	Hosakere	Arehalli	Siddagangaiah S/o late Thimmaiah	0	30	3	3	2	1	0	0	0	1	0	0	1	46	0	4	0	1	0	9000	9.10509	3	22	0
10314	2014	Koppa	Yadavanahalli	Hanumanthaiah S/o Shettallaiah	0	30	2	2	0.9	1	0	1	0	1	0	0	2	46	2	5	0	1	0	18500	9.82558	4	10	0
10115	2014	Hosakere	Shivanahalli	Channaveerappa S/o late channabasappa	1	40	2	2	1	1	1	1	0	1	0	0	1	54	15	4	0	1	0	463000	13.0455	2.6	29	1
10114	2014	Hosakere	Shivanahalli	Eshwarappa S/o Siddalingappa	1	40	2.5	2.5	1	1	0	1	0	1	0	1	1	56	5	4	0	1	0	45000	10.7144	2.5	29	1
10458	2014	Nallur	Nallur	Sannerappa S/o eeranna	1	10	13	13	12	1	0	0	0	0	0	0	0	33	10	7	0	0	0	931500	13.7445	3	28	1
10123	2014	Hosakere	Thimmalapura	H S kumar lakshmi S/o Shivaligappa	1	25	18	18	8	1	0	1	0	3	0	2	3	41	10	12	0	1	0	126500	11.748	4	31	1
10250	2014	kondli	emmedoddi	umakka w/o lt. narasingaiha	1	32	14	14	11.5	1	0	0	0	0	0	0	0	49	4	2	0	0	0	1700000	14.3626	4	25	0
10320	2014	Koppa	Byadaramallenahalli	kenchaiah S/o late Muniyappa	1	40	3	3	0	1	1	1	0	1	0	0	1	61	0	4	0	1	1	86500	11.3679	4	16	0
10610	2014	S.Kodagihalli	Byatappanapalya	Krishnamurthy S/o late channappa	1	50	3	7.5	0	1	1	1	0	1	0	0	1	66	7	3	0	1	0	35600	10.4801	12	15	0
10231	2014	kondli	shivasandra	ramaiah s/o junjanaika	1	50	3.5	3.5	0	1	0	0	0	0	0	0	0	71	2	6	0	0	1	103500	11.5473	5	30	0
10626	2014	S.Kodagihalli	Vaddarahalli	Gururaju S/o Guddegowda	1	15	6	5.5	0	1	1	1	0	1	0	1	1	39	10	8	1	1	0	544300	13.2073	1	18	1
10460	2014	Nallur	Anthapura	Basavaraj S/o Siddappa	1	20	10	10	6.5	1	0	0	0	0	0	0	0	56	9	10	0	0	0	250700	12.432	1	21	0
10156	2014	Hosakere	kempanahalli	Mahesh S/o Thammaiah	1	25	3.25	3.25	2.25	1	0	0	0	1	0	1	1	46	1	4	0	1	0	29050	10.2768	3.2	34	1
10313	2014	Koppa	Yadavanahalli	Revanna S/o late Govindappa	1	10	3	3	1	1	1	1	0	1	0	1	0	31	3	5	0	1	0	333000	12.7159	4	10	0
10240	2014	kondli	mudala palya	m.d shivanna s/o lt.dasappa	1	25	5	7	2.5	3	0	0	0	0	0	0	0	41	5	8	0	0	0	85000	11.3504	4	30	0
10501	2014	Nittur	Benachigere	Veerabadraiah S/o Kenchaiah	1	35	0.425	3.225	0	1	0	1	0	2	0	0	1	56	0	5	0	1	1	6650	8.80252	5	5	0
10158	2014	Hosakere	kempanahalli	Narashimamurthy S/o Huchappa	1	15	3.88	3.88	3.38	2	1	1	0	1	0	1	2	41	8	4	1	2	0	168500	12.0347	3.2	34	0
10449	2014	Nallur	Ranganahalli	Ranganathappa S/o late dasappa	1	40	20	15	5	1	0	0	0	0	0	0	0	61	5	5	0	0	0	13450	9.50681	5	29	0
10427	2014	Nallur	Tonachinahalli	kariyallaiah s/o karilingaiah	1	20	8.75	8.75	5.75	1	0	0	0	0	0	0	0	44	12	4	0	0	0	65000	11.0822	3	19	1
10536	2014	Nittur	Ankapura	T.H. Ramaiah S/o Hanumaiah	1	20	9	13	9	1	1	1	0	2	0	1	1	35	12	5	0	1	0	258000	12.4607	9	19	0
10137	2014	Hosakere	Pinnenahalli	Mahesh S/o Ganganna	1	40	3.5	3.5	0	1	0	0	0	1	0	0	1	56	0	3	0	1	1	2600	7.86365	4	32	1
10550	2014	Nittur	Bommanahalli	Girishaiah S/o Basavalingappa	1	30	1.25	2.5	1	1	0	1	0	0	0	0	1	46	12	4	0	1	0	3800	8.24302	7	17	0
10452	2014	Nallur	Ranganahalli	R.S.Rangaiah S/o late sannathimmaiah	1	20	7.5	7.5	7.5	1	0	0	0	0	0	0	0	41	10	3	0	0	0	1600000	14.2704	5	29	1
10421	2014	Nallur	kallugudi	Thimmaiah S/o late govdindappa	1	25	5	4	0	1	0	0	0	0	0	0	0	41	5	6	0	0	1	5000	8.51739	7	31	0
10107	2014	Hosakere	Hosakere	Krishnappa S/o Govindappa	1	50	2.5	2.5	0	1	1	1	0	1	0	0	1	66	7	5	0	1	0	218500	12.2945	0.5	28	0
10445	2014	Nallur	Gadiyankanahalli	Bettappa S/o nanjaiah	1	50	6.5	5	5	1	0	0	0	0	0	0	0	69	8	5	0	0	0	575200	13.2625	4	23	0
10532	2014	Nittur	Ankapura	Ravish S/o siddaramanna	1	10	10	10	10	1	1	1	0	2	0	1	2	39	15	7	1	1	0	192700	12.1689	9	19	0
10346	2014	Koppa	Konankere	Rajanna S/o Chikkanna	1	20	2.5	2.5	1	3	1	0	1	1	0	1	0	51	0	7	1	2	1	56500	10.942	3	16	1
10345	2014	Koppa	Konankere	Nanjundaiah S/o late Thimmaiah	1	50	4.5	8	3	1	1	1	0	3	0	1	2	66	7	5	1	1	1	63400	11.0572	3	16	1
10417	2014	Nallur	sorekayipente	Muddamallaiah S/o sannamuddaiah	1	40	7	6	4.5	1	0	0	0	0	0	0	0	56	4	4	0	0	0	659100	13.3986	5	23	0
10343	2014	Koppa	Konankere	Chikkaiahgowda S/o yarrappa	1	20	14	11	4	1	0	1	0	1	0	1	1	41	9	4	0	1	0	17700	9.78138	3	16	1
10315	2014	Koppa	Yadavanahalli	Thimmegowda S/o late yalakkappa	1	30	6.7	6.7	4.35	1	1	1	0	1	0	1	1	47	2	5	1	1	0	1100000	13.8728	4	10	0
10216	2014	kondli	honnenahalli	thimmaiah s/o lt. lakkanna	1	30	3.5	3.5	2	1	0	0	0	0	0	0	0	46	6	4	0	0	0	326000	12.6947	4	27	0
10249	2014	kondli	emmedoddi	bhagyamma w/o prasanna kumar	1	20	5.75	5.75	4.5	1	0	0	0	0	0	0	0	41	10	3	0	0	0	8000	8.98732	4	25	1
10321	2014	Koppa	Byadaramallenahalli	M.L. Govindappa S/o lakshmaiah	1	40	3.83	3.83	1.83	2	1	1	0	1	0	1	0	69	5	2	1	2	0	105300	11.5646	6	16	0
10304	2014	Koppa	Koppa	Bojanna s/o lakkanna	1	50	5	5	4	1	0	1	0	1	0	1	0	71	4	6	0	1	0	211550	12.2622	0	15	0
10652	2014	S.Kodagihalli	Vaddarahalli	Ganganna S/o late Rangaiah	1	50	2	2	0	1	0	0	0	0	0	0	0	76	5	2	0	1	0	0	0	2	14	0
10415	2014	Nallur	sorekayipente	Rangappa S/o late chikkanna	1	30	6.5	6.5	2.5	1	0	0	0	0	0	0	0	51	0	8	0	0	0	4200	8.34308	5	23	0
10319	2014	Koppa	Byadaramallenahalli	Ramaiah S/o late kariyappa	1	40	3.5	3.5	0	1	1	1	0	1	0	0	1	54	9	10	0	1	1	69600	11.1505	4	16	0
10224	2014	kondli	oblapura(hatti)	sanna kenjandaya s/o dodda veeraiah	1	20	2.25	2.25	0.75	1	0	0	0	0	0	0	0	41	9	6	0	0	0	3750	8.22978	7	37	0
10311	2014	Koppa	Yadavanahalli	Mohan Kumar S/o Malingaiah	1	30	5.25	5.25	3.5	1	0	1	0	1	0	0	1	41	10	3	0	1	0	5800	8.66579	4	10	0
10506	2014	Nittur	Benachigere	Chandraiah S/o nanjundappa	1	45	4.5	4.75	1.75	1	1	1	0	0	0	0	1	61	10	6	1	1	0	107700	11.5871	5	5	1
10119	2014	Hosakere	varthikatte	Ramachanraiah S/o Timmaiah	1	30	0.5	2.5	0	3	0	1	0	1	0	1	1	46	0	3	0	2	1	55500	10.9242	2.8	34	0
10455	2014	Nallur	Nallur	N.C.Siddaiah S/o chikkagowda	1	40	3	4	3	1	0	0	0	0	0	0	0	63	7	3	0	0	0	1100000	13.8916	0.5	23	0
10341	2014	Koppa	Honnashettihalli	Gowramma W/o late kempegowda	1	45	2	2	1	1	1	1	0	1	0	0	1	64	0	4	0	1	0	71500	11.1775	5	14	0
10301	2014	Koppa	Koppa	Rajanna s/o Govindiaha	1	40	2	2	0.5	1	1	1	0	1	0	1	1	63	10	5	0	1	0	169700	12.0418	0	15	1
10433	2014	Nallur	sathenahalli	gangadarappa S/o puttaiah	1	30	4	4.5	1	3	0	0	0	0	0	0	0	51	4	4	0	0	1	358000	12.7883	3	16	1
10101	2014	Hosakere	Madenahalli	Alaiah S/o Late Ajjaiah	1	40	4	4	2	1	0	0	0	1	0	0	0	67	0	5	0	1	0	2000	7.6014	8	24	0
10251	2014	kondli	emmedoddi	shivalingaiah s/o konjappa	1	35	2.5	2.5	1	1	0	0	0	0	0	0	0	51	0	3	0	0	0	11000	9.30574	4	25	0
10456	2014	Nallur	Nallur	Cheluvaiah S/o channajjaiah	1	40	8	6	3	1	0	0	0	0	0	0	0	62	2	6	0	0	0	377900	12.8424	0.5	22	1
10108	2014	Hosakere	Hosakere	Siddagangaiah S/o Kanyappa	1	20	1.28	1.28	0	1	1	1	0	1	0	0	0	36	6	4	0	1	1	367000	12.8131	0.5	28	0
10525	2014	Nittur	Bagur	N. lingappa S/o Nanjundaiah	1	40	6	6	5	1	0	0	0	1	0	0	1	65	4	2	0	1	0	3000	8.0067	4	6	1
10236	2014	kondli	mudala palya	chittaiah s/o lt. dasappa	1	35	7	6	4	1	0	0	0	0	0	0	0	51	0	5	0	0	0	12000	9.39275	4	30	0
10507	2014	Nittur	Benachigere	Guruchannabasavaiah s/o late nanjundappa	1	25	2.5	1.75	1.75	2	1	1	0	1	0	1	0	49	10	6	1	2	0	63300	11.0557	5.5	5.5	0
10529	2014	Nittur	Ankapura	Rudresh s/o late siddaramaiah	1	8	5	6.5	3	1	1	1	0	2	0	0	1	34	10	3	0	1	0	166500	12.0228	8	17	0
10657	2014	S.Kodagihalli	Mallappanahalli	Vekateshaiah S/o Kariyappa	1	20	3	3	3	1	0	1	0	1	0	1	0	46	11	4	0	1	0	10200	9.23024	4	16	0
10259	2014	kondli	harenahalli	siddaramaiah s/o lt. anjanaika	1	30	4	4	1.5	1	0	0	0	0	0	0	0	46	0	3	0	0	1	85000	11.3504	5	28	1
10227	2014	kondli	shivasandra (badavana palya)	alarangaiah s/o bidarerangaiah	1	67	10	9.5	6.5	2	0	0	0	0	0	0	0	84	2	5	0	0	0	230500	12.348	5	30	0
10211	2014	kondli	honnenahalli	kenchaiah s/o lt. kenchaiah	1	35	3.75	5.75	3.75	1	0	0	0	0	0	0	0	49	10	4	0	0	0	7800	8.96201	4	27	1
10106	2014	Hosakere	Hosakere	H M Jayshakaradya S/o vijinaiah	1	45	12	12	8	1	1	1	0	1	1	1	0	68	7	2	0	1	0	1500000	14.2191	0.2	28	0
10332	2014	Koppa	Halenahalli	Prakash H/o Shakunthala	1	30	5	6	2	1	0	1	0	1	0	0	1	46	7	4	0	1	0	18100	9.80372	6	20	0
10103	2014	Hosakere	Madenahalli	Ramachanraiah S/o chikkaveeraiah	1	25	4	4	2	1	1	0	0	1	0	0	1	39	10	6	0	1	0	23000	10.0433	8	24	1
10425	2014	Nallur	Tonachinahalli	Mylariaha s/o eeraiah	1	15	10	21	19.75	1	0	0	0	0	0	0	0	31	12	6	0	0	0	358000	12.7883	3	19	1
10302	2014	Koppa	Koppa	Thimmegowda S/o Mudalagiriaiah	1	35	3	3	2	1	1	1	0	1	0	0	0	52	15	5	0	1	0	211500	12.262	0	15	0
10422	2014	Nallur	Anupanakunte	Rajanna S/o Raganna	1	27	4	4.75	2	1	0	0	0	0	0	0	0	41	0	4	0	0	1	18200	9.80923	3	19	1
10109	2014	Hosakere	Madenahalli	lakkamma W/o shivanna	1	25	6	9.8	4	1	1	1	0	1	0	0	1	44	0	4	0	1	1	92000	11.4296	6	25	0
10201	2014	kondli	musakondali	parama shivaiah s/o putta swaimaiah	1	40	7	4	0	1	0	0	0	0	0	0	0	77	10	2	0	0	0	183000	12.1173	4	30	0
10252	2014	kondli	emmedoddi	y.n byrappa s/o lt. narsappa	1	40	5	5	3	1	0	0	0	0	0	0	0	59	10	5	0	0	0	1000000	13.8631	4	25	0
10160	2014	Hosakere	varthikatte	mahalingaiah S/o late eeraiah	1	35	3.88	3.88	0	1	0	0	0	1	0	0	1	51	0	5	0	1	0	2000	7.6014	3.5	34	0
10142	2014	Hosakere	karegondanahalli	Manjunath S/o Shivanna	1	30	3.08	3.08	3.08	3	0	1	0	1	0	1	0	48	15	4	1	2	0	23300	10.0562	4.5	23	0
