# Supplementary material for: Harnessing digital technology to improve agricultural productivity?
Source: PLoS One. 2021 Jun 28;16(6):e0253377. doi: 10.1371/journal.pone.0253377 (PMC8238233; doi:10.1371/journal.pone.0253377)
Supplement: S1 Data — (ZIP) [file pone.0253377.s008.zip › SI data/STATA Commands for replicatons.do]

*******************************************************************************************************************
*REPLICATION FILE FOR Harnessing digital technology to improve agricultural productivity?
*******************************************************************************************************************

*use "Helpline_Long_Regression Tables_Paper_merged_final_pestdis", clear

*#delimit;
*version 13;
*set more off;
*clear all;
*set mem 150m;
*capture log close;
*#d cr

*use "HL_BasicBalance.xlsx"


****Table S2: Treatment compliance (from follow-up survey)****

*sum hh_id if trttype==1 & year==2013
*sum hh_id if trttype==0 & year==2013


****Table S3. Control and treatment households – baseline balance check -2013****

*************************************************
/////Balance Check////
***************************************************

/// Panel A: Farmer Characteristics 

*bysort  year trttype: sum famly_sze
*ttest famly_sze, by (trttype) unequal,  if year==2013

*bysort  year trttype: sum age_yr
*ttest age_yr, by (trttype) unequal,  if year==2013

*bysort  year trttype: sum edu
*ttest edu, by (trttype) unequal,  if year==2013

*bysort  year trttype: sum frmcaste
*ttest frmcaste, by (trttype) unequal,  if year==2013

*bysort  year trttype: sum exp_c
*ttest exp_c, by (trttype) unequal,  if year==2013

*ttest lprofit , by (trttype) unequal,  if year==2013

*ttest lcost_plough , by (trttype) unequal,  if year==2013
*ttest cost_plough , by (trttype) unequal,  if year==2013

*ttest cost_harrow , by (trttype) unequal,  if year==2013

*ttest cost_sow , by (trttype) unequal,  if year==2013

*ttest cost_transplant , by (trttype) unequal,  if year==2013

*ttest cost_intercul , by (trttype) unequal,  if year==2013

*ttest cost_ferti , by (trttype) unequal,  if year==2013

*ttest cost_insect , by (trttype) unequal,  if year==2013

*ttest total_cost , by (trttype) unequal,  if year==2013

*******************************
*per acre
******************************

*ttest revenue_per_acre , by (trttype) unequal,  if year==2013

*ttest costploughpa , by (trttype) unequal,  if year==2013

*ttest costharrowpa , by (trttype) unequal,  if year==2013

*ttest costsowpa , by (trttype) unequal,  if year==2013

*ttest costinterculpa , by (trttype) unequal,  if year==2013

*ttest costinsectpa , by (trttype) unequal,  if year==2013

*ttest costmanurepa , by (trttype) unequal,  if year==2013

*ttest costfertipa , by (trttype) unequal,  if year==2013

*ttest crp_cost_acre , by (trttype) unequal,  if year==2013


//Panel B: Farm Characteristics 


*bysort  year trttype: sum la_ow
*ttest la_ow, by (trttype) unequal,  if year==2013 

*bysort  year trttype: sum la_cul
*ttest la_cul, by (trttype) unequal,  if year==2013 

*bysort  year trttype: sum la_ir
*ttest la_ir, by (trttype) unequal,  if year==2013

//overall and crop-wise land area under cultivation ( Long file)

*use "Helpline_MainPaper_Regression Tables.xlsx" 

*bysort  year trttype: sum crp_maiare
*ttest crp_maiare, by (trttype) unequal,  if year==2013

*bysort  year trttype: sum crpyild
*ttest crpyild, by (trttype) unequal,  if year==2013 

//Redgram
*bysort  year trttype: sum crpyild
*ttest crpyild, by (trttype) unequal,  if year==2013 & crp_nme==9

//Ragi
*bysort  year trttype: sum crpyild
*ttest crpyild, by (trttype) unequal,  if year==2013 & crp_nme==8

//Horsegram
*bysort  year trttype: sum crpyild
*ttest crpyild, by (trttype) unequal,  if year==2013 & crp_nme==4

//Paddy
*bysort  year trttype: sum crpyild
*ttest crpyild, by (trttype) unequal,  if year==2013 & crp_nme==7

///crop-wise area

*bysort  year trttype: sum crp_maiare
*ttest crp_maiare, by (trttype) unequal,  if year==2013 & crp_nme==9

*bysort  year trttype: sum crp_maiare
*ttest crp_maiare, by (trttype) unequal,  if year==2013 & crp_nme==7

*bysort  year trttype: sum crp_maiare
*ttest crp_maiare, by (trttype) unequal,  if year==2013 & crp_nme==8

*bysort  year trttype: sum crp_maiare
*ttest crp_maiare, by (trttype) unequal,  if year==2013 & crp_nme==4


///Panel C: Source of Farm Information 

*bysort  year trttype: sum frmext_visit
*ttest frmext_visit, by (trttype) unequal,  if year==2013

*bysort  year trttype: sum info_source
*ttest info_source, by (trttype) unequal,  if year==2013

*bysort  year trttype: sum dist2_gp
*ttest dist2_gp, by (trttype) unequal,  if year==2013

*bysort  year trttype: sum dist2_taluk
*ttest dist2_taluk, by (trttype) unequal,  if year==2013


///Panel D: Household Wealth 

*gen lassetval=ln(1+assetval)

*bysort  year trttype: sum lassetval
*ttest lassetval, by (trttype) unequal,  if year==2013

*bysort  year trttype: sum hou_num
*ttest hou_num, by (trttype) unequal,  if year==2013 

*bysort  year trttype: sum car_num
*ttest car_num, by (trttype) unequal,  if year==2013 

*bysort  year trttype: sum bike_num
*ttest bike_num, by (trttype) unequal,  if year==2013 


*bysort  year trttype: sum tel_num
*ttest tel_num, by (trttype) unequal,  if year==2013 

*bysort  year trttype: sum rad_num
*ttest rad_num, by (trttype) unequal,  if year==2013 

*bysort  year trttype: sum cyc_num 
*ttest cyc_num, by (trttype) unequal,  if year==2013 

*bysort  year trttype: sum mob_num
*ttest mob_num, by (trttype) unequal,  if year==2013 


**********************************************************************
**********************************************************************
**** REGRESSION TABLES****
**********************************************************************
**********************************************************************

*use "Helpline_MainPaper_Regression Tables.dta" , clear

*set type double, permanently

xtset uniqid year
gen ragi_time=ragi*time


*sort vill
*egen vill_code = group(vill)

*sort gp
*egen gp_code = group(gp)

*tab gp_code, generate(g)
**********************************************
*Ragi
**********************************************
*gen ragi=0
*recode ragi (0=1) if crp_nme==8


*#delimit;
*global HL_controls "i.info_source i.frmext_visit i.expcat i.educat i.frmcaste c.lownlndk c.lassetval";
*#d cr


/// Crop-specific dummy generation

*drop if crp_nme == .
*gen redgram = 0
*replace redgram = 1 if crp_nme == 9
*gen horsegram = 0 
*replace horsegram = 1 if crp_nme == 4
*gen paddi = 0
*replace paddi = 1 if crp_nme ==7


///Variable categorisation

/// years of education 

*egen educat = cut(edu), at(0, 6, 10, 16)

*label variable educat  "education category based on number of years"
*label variable educat_6  "6 or more but less than 10 years"
*label variable educat_10  "education greater than 10 years"

/// years of experience in cropping 

*egen expcat = cut(exp_c), at(0, 16, 30, 45, 90)


*label variable expcat  "crop experience category based on number of years"
*label variable expcat_16  "16 or more but less than 30 years"
*label variable expcat_30  "30 or more but less than 45 years"
*label variable expcat_45  "crop experience greater than 45 years"


///hh distance to GP
*egen dist2_gpcat = cut(dist2_gp), at(0,5,13)

*label variable dist2_gpcat  "5 or more than 5 kilometers distance category based on GP"


///hh distance to gubbi district (Taluk)
*egen dist2_talukcat = cut(dist2_taluk), at(0, 15, 40)

*label variable dist2_talukcat  "15 or more than 15 kilometers distance category based on GP"


********************************************Main Regression Tables*********************************************

*********************************************************************************************************************************************
****Table 1. Regression of crop yield on hotline impact, crop-specific hotline impact, and baseline survey controls
*********************************************************************************************************************************************

*eststo clear
**********************
*log of crop yield
**********************
*xtreg lcrpyild i.time##i.household g1- g5 vill_code  , vce(cluster gp_code)
*xtreg lcrpyild i.time##i.household la_cul la_ir hou_num age_yr edu  g1- g5 frmext_visit dist2_gp  dist2_taluk frmcaste tel_num rad_num mob_num car_num bike_num cyc_num , vce(cluster gp_code)
*xtreg lcrpyild i.time##i.household la_cul la_ir hou_num age_yr edu    famly_sze  frmext_visit dist2_gp  dist2_taluk frmcaste tel_num rad_num mob_num car_num bike_num cyc_num , vce(cluster gp_code)

*********************
*cropwise regression
*********************
*xtreg lcrpyild  redgram ragi horsegram time hou_red_tim ragi_tim_hou horse_tim_hou g1 g2 g3 g4 g5 , vce(cluster gp_code)
*xtreg lcrpyild  redgram ragi horsegram  time hou_red_tim ragi_tim_hou horse_tim_hou  g1 g2 g3 g4 g5 la_cul la_ir  age_yr edu famly_sze info_source frmext_visit , vce(cluster gp_code)
*xtreg lcrpyild  redgram ragi horsegram  time hou_red_tim ragi_tim_hou horse_tim_hou   , vce(cluster gp_code)
*xtreg lcrpyild  redgram ragi horsegram  time hou_red_tim ragi_tim_hou horse_tim_hou edu famly_sze la_cul la_ir info_source frmext_visit , vce(cluster gp_code)

********************
*We also do the following test but not reported in the paper
********************
*******************************************
* Inverse hyperbolic sine transformation
*****************************************

*gen IHS_Inc_agri = ln(Income_Agri_employ_annual + ((Income_Agri_employ_annual ^2 +1)^0.5))
*gen IHS_Inc_agri_BL = ln(Income_Agri_employ_annual_BL + ((Income_Agri_employ_annual_BL ^2 +1)^0.5))

*gen IHS_Inc_nonagri = ln(Income_Nonagri_employ_annual + ((Income_Nonagri_employ_annual ^2 +1)^0.5))
*gen IHS_Inc_nonagri_BL = ln(Income_Nonagri_employ_annual_BL + ((Income_Nonagri_employ_annual_BL ^2 +1)^0.5))

*gen IHS_Inc_selfemp = ln(Income_selfemploy_annual + ((Income_selfemploy_annual ^2 +1)^0.5))
*gen IHS_Inc_selfemp_BL = ln(Income_selfemploy_annual_BL + ((Income_selfemploy_annual_BL ^2 +1)^0.5))
*gen IHS_crop_yield = ln(crpyild + ((crpyild ^2 +1)^0.5))
*xtreg IHS_crop_yield i.time##i.household g1- g5 vill_code  , vce(cluster gp_code)

*xtreg IHS_crop_yield i.time##i.household la_cul la_ir hou_num age_yr edu  g1- g5 frmext_visit dist2_gp  dist2_taluk frmcaste tel_num rad_num mob_num car_num bike_num cyc_num , vce(cluster gp_code)


************************************************************
*Confounding factors -cropwise redgram
************************************************************
*xtreg lcrpyild i.time##i.household if crp_nme == 9, vce(cluster gp_code)
*xtreg lcrpyild i.time##i.household  g1-g5 la_cul la_ir  famly_sze edu  frmext_visit dist2_gp  dist2_taluk lassetval info_source if crp_name == 9, vce(cluster gp_code)
*xtreg lcrpyild i.time##i.household  g1-g5 la_cul la_ir     dist2_taluk  if crp_name == 9, vce(cluster gp_code)
*xtreg yldgapratio i.time##i.household  g1-g5 la_cul la_ir  famly_sze edu  frmext_visit dist2_gp  dist2_taluk lassetval info_source if crp_name == 9, vce(cluster gp_code)

*drop if crp_name==9
*xtreg lcrpyild i.time##i.household  g1-g5 la_cul la_ir     dist2_taluk, vce(cluster gp_code)


***********************************************************
*Confounding factors -cropwise non-redgram
************************************************************
*drop if crp_name==9

*xtreg lcrpyild i.time##i.household if crp_nme == 9, vce(cluster gp_code)
*xtreg lcrpyild i.time##i.household  g1-g5 la_cul la_ir  famly_sze edu  frmext_visit dist2_gp  dist2_taluk lassetval info_source , vce(cluster gp_code)
 
 
********************************************************************************
****Figure 1. Kernel Density of Plot Level Redgram Yield by Treatment Status
********************************************************************************
*use Helpline_Long_Regression Tables_Paper.dta

*gen crpyildKG=crpyild*100
 
*twoway (kdensity crpyildKG if crpyildKG <=600 & household ==1 & crp_nme == 9 & year==2014, lcolor(blue) bw(100) lpattern(dash) lwidth(medthick)) (kdensity  crpyildKG  if  crpyildKG <=600 &  household==0 & crp_nme == 9 & year==2014, lcolor(black) bw(100) lwidth(medthick)), scheme(s1color) legend(label(1 "Helpline") label(2 "Without helpline") pos(2) ring(0) size(small) keygap(0.10) symysize(2) symxsize(4)  region(style(none))) xtitle(Yield in kg/acre) ytitle(Density) title("Year 2014") name(year2_kd, replace)


********************************************************************************
****Figure 2. Yield, Input Cost and Profits for Median Redgram Farmer
********************************************************************************
*use HL_Figure 5_Yield_Input cost.dta

*sum yld_kgs crp_cost_acre priceperkg if household ==1, detail ///we calculated median value of the redgram yield and cost of the treated farmer//
*sum yld_kgs crp_cost_acre priceperkg if household ==0, detail ///we calculated median value of the redgram yield and cost of the control farmer//

///We exported the data to excel to draw the bar graph based on tabulations
///Revenue was calculated using the formula price*yield(i.e. 56.50 rs per kg X median yield in kgs for treatment and control group) 
///Profit was calculated using the formula revenue- crop cost (i.e. revenue- median cost of redgram cultivation per acre for treatment and control group)


***********************
*breakdown of cost
***********************
*xtreg lcostferti i.time##i.household la_cul la_ir hou_num age_yr edu  g1- g5 frmext_visit dist2_gp  dist2_taluk frmcaste lassetval , vce(cluster gp_code)
*xtreg lcostferti i.time##i.household la_cul la_ir hou_num age_yr edu   frmext_visit dist2_gp  dist2_taluk frmcaste lassetval , vce(cluster gp_code)

*xtreg lcost_insect i.time##i.household la_cul la_ir hou_num age_yr edu  g1- g5 frmext_visit dist2_gp  dist2_taluk frmcaste lassetval , vce(cluster gp_code)
*xtreg lcost_insect i.time##i.household la_cul la_ir hou_num age_yr edu  frmext_visit dist2_gp  dist2_taluk frmcaste lassetval , vce(cluster gp_code)

*xtreg lcost_intercul i.time##i.household la_cul la_ir hou_num age_yr edu  g1- g5 frmext_visit dist2_gp  dist2_taluk frmcaste lassetval , vce(cluster gp_code)
*xtreg lcost_intercul i.time##i.household la_cul la_ir hou_num age_yr edu  frmext_visit dist2_gp  dist2_taluk frmcaste lassetval , vce(cluster gp_code)


*xtreg lcost_harvest i.time##i.household la_cul la_ir hou_num age_yr edu  g1- g5 frmext_visit dist2_gp  dist2_taluk frmcaste lassetval , vce(cluster gp_code)
*xtreg lcost_harvest i.time##i.household la_cul la_ir hou_num age_yr edu  frmext_visit dist2_gp  dist2_taluk frmcaste lassetval , vce(cluster gp_code)

****************************
*Redgram
**************************
*xtreg ltot_cost i.time##i.household##i.redgram la_cul la_ir hou_num age_yr edu  g1- g5 frmext_visit dist2_gp  dist2_taluk frmcaste tel_num rad_num mob_num car_num bike_num cyc_num , vce(cluster gp_code)

*xtreg lcost_insect i.time##i.household##i.redgram la_cul la_ir hou_num age_yr edu   frmext_visit dist2_gp  dist2_taluk frmcaste tel_num rad_num mob_num car_num bike_num cyc_num , vce(cluster gp_code)

*xtreg lcost_intercul i.time##i.household##i.redgram la_cul la_ir hou_num age_yr edu  g1- g5 frmext_visit dist2_gp  dist2_taluk frmcaste tel_num rad_num mob_num car_num bike_num cyc_num , vce(cluster gp_code)
*xtreg lcost_intercul i.time##i.household##i.redgram la_cul la_ir hou_num age_yr edu   frmext_visit dist2_gp  dist2_taluk frmcaste tel_num rad_num mob_num car_num bike_num cyc_num , vce(cluster gp_code)


*recode rain_k (1=2)
*recode rain_k (2=1)
*ttest rain_k , by (trttype) unequal,  if year==2013
*ttest rain_k , by (trttype) unequal,  if year==2014
*ttest weed_k_new , by (trttype) unequal,  if year==2013
*ttest weed_k_new , by (trttype) unequal,  if year==2014
*ttest pd_k_new , by (trttype) unequal,  if year==2013
*ttest pd_k_new , by (trttype) unequal,  if year==2014

**********************************************************
*Multiple hypothesis testing
**********************************************************
*mhtexp lcrpyild lcost_intercul lcost_weed lcost_ferti lcost_insect lcost_harvest lprofit ltot_cost ltot_revenue , treatment( household ) bootstrap(3000)

*rwolf lcrpyild lcost_intercul lcost_weed lcost_ferti lcost_insect lcost_harvest lprofit ltot_cost ltot_revenue, indepvar(i.time##i.household ) controls(la_cul la_ir hou_num age_yr edu    famly_sze  frmext_visit dist2_gp  dist2_taluk frmcaste tel_num rad_num mob_num car_num bike_num cyc_num) cluster(gp_code) vce(cluster gp_code)reps(1000) nodots holm

*rwolf lcrpyild  lprofit  ltot_revenue, indepvar(treat) controls(la_cul la_ir hou_num age_yr edu famly_sze  frmext_visit dist2_gp  dist2_taluk frmcaste tel_num rad_num mob_num car_num bike_num cyc_num) cluster(gp_code) vce(cluster gp_code)reps(1000) nodots holm

*rwolf lcrpyild  lprofit  ltot_revenue ltot_cost, indepvar(treat) controls(la_cul la_ir age_yr    frmext_visit dist2_gp  dist2_taluk frmcaste tel_num rad_num mob_num car_num bike_num cyc_num) cluster(vill_code) vce(cluster gp_code)reps(1000) nodots holm

*mhtreg (y1 treat1 treat2 treat3 treat4 i.strata, r) (y1 treat2 treat3 treat4 treat1 i.strata, r) (y1 treat3 treat4 treat1 treat2 i.strata, r) (y1 treat4 treat1 treat2 treat 3 treat4 i.strata, r)


*log close
*clear
